# Supplementary material for: Mesoporous multimetallic nanospheres with exposed highly entropic alloy sites
Source: Nat Commun. 2023 Jul 13;14:4182. doi: 10.1038/s41467-023-39157-2 (PMC10344865; doi:10.1038/s41467-023-39157-2)
Supplement: Supplementary file 4 — Source Data [file 41467_2023_39157_MOESM4_ESM.xlsx]

## Sheet: Fig. 1f
Distance (nm)	Cu K	Ru K	Rh K	Pd K	Pt L
0	3	6.01923	4.49168	0	1.50231
0.68	3.00692	6	4.49168	0	1.50231
1.275	3	6.01923	4.49168	0	1.50692
1.955	3.00462	6	4.49168	0	1.50231
2.635	3.00231	6	4.49168	0	1.50231
3.315	3	6	4.49168	0	1.5
3.91	3.00692	6	4.49168	0	1.5
4.59	3.00231	6	4.49168	0	1.50231
5.27	3.00231	6	4.49168	0	1.5
5.95	3.00462	6	4.49168	0	1.5
6.545	3	6	4.49168	0	1.50462
7.225	3.00231	6	4.49168	0	1.5
7.905	3	6	4.49168	0	1.50231
8.585	3.00692	6.01923	4.49168	0	1.50231
9.18	3.00462	6	4.49168	0	1.50231
9.86	3.00462	6	4.49168	0	1.50462
10.54	3.00462	6	4.49168	0	1.5
11.135	3	6	4.49168	0	1.5
11.815	3.00231	6	4.49168	0	1.5
12.495	3.00231	6	4.49168	0.01667	1.50692
13.175	3	6.01923	4.49168	0	1.5
13.77	3.00231	6	4.49168	0	1.5
14.45	3	6	4.49168	0	1.5
15.13	3.00231	6	4.49168	0	1.50462
15.81	3.00462	6	4.49168	0	1.5
16.405	3.00231	6	4.49168	0	1.50231
17.085	3.00462	6	4.49168	0	1.5
17.765	3	6	4.49168	0	1.50231
18.445	3	6	4.49168	0	1.50231
19.04	3	6	4.49168	0	1.5
19.72	3	6.01923	4.49168	0	1.50231
20.4	3.00692	6	4.52458	0	1.5
20.995	3	6	4.52458	0	1.50231
21.675	3.00231	6	4.49168	0	1.5
22.355	3.00462	6	4.49168	0	1.50923
23.035	3.00692	6	4.49168	0	1.5
23.63	3.00462	6	4.49168	0	1.5
24.31	3.00462	6.03846	4.49168	0.01667	1.50692
24.99	3.02077	6.03846	4.52458	0	1.51154
25.67	3.00692	6.11538	4.59038	0	1.51615
26.265	3.03	6.09615	4.59038	0	1.53462
26.945	3.05769	6.09615	4.59038	0	1.52077
27.625	3.05538	6.07692	4.52458	0.01667	1.54154
28.305	3.04385	6.11538	4.78777	0.03333	1.54385
28.9	3.08077	6.15385	4.65617	0	1.56231
29.58	3.08308	6.13462	4.65617	0	1.57385
30.26	3.10385	6.28846	5.08385	0	1.58769
30.94	3.16154	6.23077	4.98516	0.03333	1.59462
31.535	3.13615	6.32692	4.98516	0.03333	1.62
32.215	3.15231	6.19231	5.05095	0	1.64538
32.895	3.16615	6.26923	4.82066	0.03333	1.68
33.49	3.15462	6.26923	5.28124	0.05	1.71231
34.17	3.17538	6.26923	5.08385	0.03333	1.69154
34.85	3.18462	6.15385	4.95226	0.03333	1.73769
35.53	3.23538	6.21154	4.85356	0	1.70769
36.125	3.23769	6.46154	5.01805	0.03333	1.77231
36.805	3.21692	6.40385	4.88646	0.01667	1.86462
37.485	3.28846	6.38462	4.88646	0.01667	1.86923
38.165	3.29538	6.23077	4.88646	0.08333	1.89
38.76	3.31846	6.48077	5.11675	0.1	1.88538
39.44	3.35077	6.28846	5.05095	0.03333	1.98923
40.12	3.35077	6.36538	5.05095	0.06667	1.92462
40.8	3.39	6.5	4.98516	0.2	1.95462
41.395	3.46615	6.38462	5.64313	0.1	2.02154
42.075	3.46615	6.42308	5.14965	0.08333	2.08615
42.755	3.52385	6.5	5.41284	0.11667	2.11154
43.35	3.46154	6.40385	5.37994	0.18333	2.21308
44.03	3.51692	6.38462	5.57733	0.15	2.16692
44.71	3.53769	6.42308	5.21545	0.21667	2.14615
45.39	3.51692	6.40385	5.21545	0.18333	2.24077
45.985	3.55846	6.32692	5.18255	0.16667	2.16462
46.665	3.52846	6.36538	5.21545	0.35	2.26615
47.345	3.60231	6.46154	5.18255	0.25	2.22231
48.025	3.58615	6.36538	5.01805	0.28333	2.18308
48.62	3.59077	6.48077	5.14965	0.31667	2.23154
49.3	3.52615	6.53846	5.18255	0.31667	2.18538
49.98	3.61615	6.46154	5.24835	0.33333	2.23615
50.66	3.65077	6.61538	5.47863	0.26667	2.33769
51.255	3.59077	6.38462	5.70892	0.4	2.16231
51.935	3.69231	6.57692	5.44574	0.45	2.27539
52.615	3.67154	6.53846	5.37994	0.45	2.21538
53.21	3.67846	6.36538	5.11675	0.25	2.30538
53.89	3.72	6.42308	4.95226	0.36667	2.47154
54.57	3.66	6.67308	5.37994	0.3	2.25231
55.25	3.68077	6.61538	5.08385	0.33333	2.38846
55.845	3.70615	6.5	5.34704	0.61667	2.41846
56.525	3.72923	6.5	5.05095	0.5	2.38154
57.205	3.64154	6.51923	5.18255	0.38333	2.28923
57.885	3.69923	6.28846	5.28124	0.53333	2.37231
58.48	3.66923	6.51923	5.44574	0.55	2.34461
59.16	3.65308	6.53846	5.28124	0.66667	2.34
59.84	3.63692	6.53846	5.31414	0.75	2.29846
60.52	3.77077	6.46154	5.57733	0.7	2.41615
61.115	3.69923	6.59615	5.18255	0.7	2.38615
61.795	3.82154	6.48077	5.11675	0.65	2.32154
62.475	3.75231	6.36538	5.21545	0.65	2.32154
63.07	3.81462	6.48077	5.28124	0.83333	2.38615
63.75	3.79154	6.46154	5.28124	0.88333	2.42539
64.43	3.91615	6.34615	5.24835	0.73334	2.39769
65.11	3.85154	6.48077	5.41284	0.8	2.37462
65.705	3.82154	6.25	5.21545	0.9	2.36769
66.385	3.9	6.48077	5.18255	0.98333	2.44847
67.065	3.83077	6.38462	5.21545	0.86666	2.35385
67.745	3.85154	6.53846	4.95226	1.13333	2.36769
68.34	3.86769	6.34615	5.05095	1.15	2.48077
69.02	3.90462	6.38462	5.18255	1.25	2.30308
69.7	4.00384	6.42308	5.01805	1.21666	2.37692
70.38	3.91384	6.42308	4.91936	1.05	2.34461
70.975	3.81231	6.30769	5.11675	0.88333	2.41615
71.655	3.93923	6.30769	5.05095	1.3	2.25923
72.335	3.87231	6.36538	4.95226	1.61667	2.34231
73.015	3.84923	6.55769	5.08385	1.2	2.19462
73.61	3.88846	6.40385	5.24835	1.3	2.25231
74.29	3.88385	6.28846	4.78777	1.33333	2.35154
74.97	3.89769	6.23077	4.85356	1.36666	2.18769
75.565	3.88385	6.28846	4.91936	1.28333	2.23615
76.245	3.88154	6.32692	5.01805	1.23334	2.24308
76.925	3.82846	6.44231	4.88646	0.78333	2.26846
77.605	3.79154	6.30769	5.08385	1.4	2.22462
78.2	3.93923	6.30769	5.05095	0.95	2.30077
78.88	3.86539	6.21154	4.75487	1.28333	2.25923
79.56	3.89769	6.5	5.18255	1.28333	2.33308
80.24	3.87692	6.36538	5.21545	1.16667	2.26846
80.835	4.00846	6.30769	4.98516	1.43333	2.17615
81.515	3.83538	6.28846	4.91936	1.2	2.27308
82.195	3.97846	6.46154	5.47863	1.2	2.27308
82.875	4.00846	6.40385	4.88646	1.03333	2.27077
83.47	4.03153	6.38462	5.08385	1.43333	2.25461
84.15	3.99	6.5	5.24835	0.73334	2.41615
84.83	3.99462	6.53846	5.18255	1.11667	2.37
85.425	3.96	6.55769	5.51153	1.13333	2.48077
86.105	4.05	6.69231	5.37994	1	2.45307
86.785	4.02231	6.63462	5.67602	1.28333	2.44154
87.465	4.10308	6.65385	5.67602	1.25	2.46692
88.06	3.97384	6.44231	5.21545	1.06667	2.60769
88.74	4.03847	6.32692	5.24835	1.16667	2.54769
89.42	4.08	6.5	5.34704	1.01667	2.56154
90.1	4.14461	6.46154	5.51153	1.18333	2.59846
90.695	4.02	6.38462	6.1366	1.16667	2.55923
91.375	4.08692	6.71154	5.67602	1.01667	2.59846
92.055	4.04769	6.53846	5.18255	1.25	2.65384
92.735	4.08	6.78846	5.34704	0.95	2.4923
93.33	4.18846	6.65385	5.57733	1.01667	2.61923
94.01	4.05231	6.71154	5.28124	1.16667	2.64461
94.69	4.08923	6.51923	5.34704	1.01667	2.63769
95.285	4.14461	6.63462	5.47863	1.01667	2.60769
95.965	4.13307	6.63462	5.44574	1.08334	2.5777
96.645	4.05	6.57692	5.80762	1	2.68154
97.325	4.13077	6.48077	5.70892	0.96667	2.62615
97.92	4.11231	6.53846	5.84051	0.96667	2.70923
98.6	4.04307	6.75	5.34704	1.16667	2.59846
99.28	4.05461	6.46154	5.70892	0.96667	2.64461
99.96	3.98077	6.5	5.54443	0.93334	2.6677
100.555	4.02	6.51923	5.54443	1.23334	2.57538
101.235	4.03153	6.51923	5.64313	1.01667	2.56154
101.915	4.00154	6.5	5.51153	0.96667	2.46461
102.595	3.98077	6.73077	5.18255	1.05	2.54077
103.19	4.02	6.44231	5.18255	0.88333	2.51539
103.87	4.01308	6.36538	5.44574	0.8	2.43923
104.55	3.95769	6.59615	5.41284	0.73334	2.44615
105.23	3.84692	6.76923	5.41284	1	2.52
105.825	3.87231	6.63462	5.37994	0.93334	2.38846
106.505	3.84	6.48077	5.41284	0.96667	2.43
107.185	3.91154	6.53846	5.28124	0.9	2.4
107.78	3.76846	6.55769	5.47863	0.91667	2.36308
108.46	3.81231	6.40385	5.34704	0.73334	2.36077
109.14	3.75	6.38462	5.34704	0.95	2.42077
109.82	3.78231	6.42308	5.28124	0.73334	2.35154
110.415	3.75923	6.38462	5.01805	0.71666	2.33769
111.095	3.78462	6.38462	5.14965	0.56667	2.41384
111.775	3.72923	6.40385	5.24835	0.63333	2.40462
112.455	3.77539	6.38462	5.08385	0.63333	2.36308
113.05	3.83769	6.25	5.24835	0.66667	2.49692
113.73	3.77539	6.55769	5.54443	0.63333	2.42077
114.41	3.69692	6.48077	5.21545	0.56667	2.40462
115.09	3.86077	6.32692	5.34704	0.6	2.49923
115.685	3.72462	6.48077	5.67602	0.53333	2.37462
116.365	3.73385	6.53846	5.18255	0.41667	2.44385
117.045	3.71538	6.53846	5.54443	0.4	2.46231
117.64	3.67154	6.57692	5.54443	0.48333	2.39077
118.32	3.65077	6.53846	5.41284	0.46667	2.39308
119	3.66692	6.46154	5.41284	0.33333	2.41615
119.68	3.70385	6.38462	5.84051	0.4	2.38154
120.275	3.61154	6.55769	5.18255	0.26667	2.21538
120.955	3.64385	6.48077	5.57733	0.26667	2.33077
121.635	3.58385	6.42308	5.41284	0.31667	2.23615
122.315	3.61385	6.57692	5.31414	0.18333	2.21308
122.91	3.52615	6.48077	5.37994	0.21667	2.20154
123.59	3.54	6.34615	5.37994	0.25	2.18769
124.27	3.54	6.38462	5.87341	0.21667	2.18077
124.95	3.56769	6.55769	5.41284	0.23333	2.25923
125.545	3.59538	6.59615	5.70892	0.11667	2.14846
126.225	3.53308	6.30769	5.31414	0.08333	2.15538
126.905	3.47769	6.59615	5.21545	0.08333	2.12077
127.5	3.53769	6.5	5.28124	0.08333	2.11154
128.18	3.49385	6.40385	5.18255	0.1	2.09769
128.86	3.42692	6.28846	5.31414	0.1	2.10231
129.54	3.40385	6.34615	5.31414	0.05	2.05615
130.135	3.39462	6.40385	5.77472	0.08333	2.01692
130.815	3.36	6.44231	5.11675	0.08333	1.99385
131.495	3.38769	6.40385	5.34704	0.06667	1.97308
132.175	3.36923	6.36538	5.11675	0.03333	1.98692
132.77	3.27231	6.51923	5.21545	0	1.89462
133.45	3.30692	6.42308	5.08385	0.01667	1.83462
134.13	3.24462	6.34615	5.47863	0.05	1.82308
134.81	3.25385	6.34615	4.78777	0.01667	1.72154
135.405	3.27	6.26923	5.05095	0.03333	1.73308
136.085	3.18923	6.26923	5.01805	0	1.71692
136.765	3.17538	6.19231	4.85356	0.03333	1.68923
137.36	3.17538	6.13462	4.91936	0	1.64769
138.04	3.16615	6.15385	4.82066	0.01667	1.62462
138.72	3.10385	6.15385	4.85356	0.01667	1.60154
139.4	3.07385	6.21154	4.68907	0	1.58538
139.995	3.07154	6.25	4.62327	0	1.54615
140.675	3.03	6.09615	4.68907	0.01667	1.53923
141.355	3.02538	6.05769	4.55748	0	1.51846
142.035	3.00462	6	4.49168	0	1.50692
142.63	3.00923	6.01923	4.49168	0.01667	1.50231
143.31	3	6.03846	4.52458	0	1.50231
143.99	3	6	4.49168	0	1.5
144.67	3	6	4.49168	0	1.5
145.265	3	6	4.49168	0	1.5
145.945	3.00231	6	4.52458	0	1.50462
146.625	3	6	4.49168	0	1.50923
147.22	3	6	4.49168	0	1.50231
147.9	3	6	4.49168	0	1.50231
148.58	3.00231	6	4.49168	0.01667	1.50231
149.26	3.00462	6	4.49168	0	1.5
149.855	3.00231	6	4.52458	0	1.50231
150.535	3	6	4.49168	0	1.5
151.215	3.00231	6	4.49168	0	1.5
151.895	3	6	4.52458	0	1.50231
152.49	3	6	4.49168	0	1.50231
153.17	3	6	4.49168	0	1.5
153.85	3	6	4.49168	0	1.5
154.53	3	6	4.49168	0	1.50231
155.125	3	6	4.49168	0	1.5
155.805	3.00231	6	4.49168	0	1.50231
156.485	3.00231	6	4.49168	0	1.5
157.165	3.00231	6	4.49168	0	1.5
157.76	3	6	4.49168	0	1.5
158.44	3.00231	6.01923	4.49168	0	1.50231
159.12	3.00231	6	4.49168	0.01667	1.5
159.715	3	6	4.49168	0	1.5
160.395	3	6	4.49168	0	1.5
161.075	3	6	4.49168	0	1.5
161.755	3	6	4.49168	0	1.5
162.35	3.00231	6	4.49168	0	1.50231
163.03	3	6	4.49168	0	1.50231
163.71	3	6	4.49168	0	1.5
164.39	3.00462	6	4.49168	0	1.5
164.985	3	6	4.49168	0	1.5
165.665	3	6	4.49168	0	1.50231
166.345	3	6	4.49168	0	1.5
167.025	3	6	4.49168	0	1.5
167.62	3	6	4.49168	0	1.5

## Sheet: Fig. 1g
Distance (nm)	Cu K	Ru K	Rh K	Pd K	Pt L
19.72	0	0.64406	0.27865	0	0.07729
20.4	0.21977	0	0.78023	0	0
20.995	0	0	0.91417	0	0.08583
21.675	0.21714	0	0.78286	0	0
22.355	0.20822	0	0.37535	0	0.41643
23.035	0.45418	0	0.54582	0	0
23.63	0.3568	0	0.6432	0	0
24.31	0.06155	0.51291	0.11095	0.22226	0.09232
24.99	0.21783	0.40338	0.25778	0	0.12101
25.67	0.03025	0.50422	0.39493	0	0.07059
26.265	0.11945	0.38286	0.35985	0	0.13783
26.945	0.21771	0.36286	0.34105	0	0.07838
27.625	0.25749	0.35763	0.11427	0.07749	0.19312
28.305	0.08365	0.22013	0.54899	0.06359	0.08365
28.9	0.17826	0.33954	0.34468	0	0.13752
29.58	0.18556	0.30067	0.34882	0	0.16494
30.26	0.09761	0.27115	0.54881	0	0.08243
30.94	0.16067	0.22953	0.48254	0.03315	0.09411
31.535	0.1236	0.29678	0.44042	0.03026	0.10894
32.215	0.14632	0.18474	0.52928	0	0.13966
32.895	0.1714	0.27773	0.33079	0.03439	0.18569
33.49	0.10537	0.18347	0.5324	0.03407	0.14468
34.17	0.13993	0.21481	0.46584	0.0266	0.15282
34.85	0.17388	0.1449	0.42596	0.03139	0.22387
35.53	0.23348	0.20982	0.35069	0	0.20601
36.125	0.15608	0.30306	0.34017	0.02189	0.17881
36.805	0.15623	0.29085	0.27833	0.012	0.26259
37.485	0.19957	0.26609	0.26737	0.01153	0.25545
38.165	0.21313	0.16651	0.27884	0.06013	0.2814
38.76	0.16749	0.25285	0.32437	0.05259	0.20269
39.44	0.2048	0.16842	0.32168	0.01946	0.28564
40.12	0.19948	0.20779	0.31333	0.03791	0.24148
40.8	0.19214	0.24633	0.23902	0.09853	0.22397
41.395	0.17823	0.14706	0.43707	0.03823	0.19941
42.075	0.21109	0.19158	0.29418	0.03774	0.26542
42.755	0.19657	0.18763	0.34254	0.04378	0.22948
43.35	0.17471	0.15287	0.33309	0.0694	0.26993
44.03	0.18489	0.13757	0.38534	0.05365	0.23855
44.71	0.21177	0.16663	0.28178	0.08533	0.25449
45.39	0.2019	0.15773	0.27944	0.07161	0.28933
45.985	0.23277	0.13626	0.28449	0.06947	0.27701
46.665	0.1939	0.13406	0.26251	0.12842	0.28111
47.345	0.22154	0.16976	0.25106	0.09196	0.26568
48.025	0.24062	0.14999	0.21267	0.11631	0.28041
48.62	0.21332	0.1736	0.23458	0.11435	0.26415
49.3	0.19138	0.19586	0.24827	0.11518	0.2493
49.98	0.2128	0.1594	0.25845	0.11512	0.25424
50.66	0.19431	0.18374	0.2922	0.07962	0.25012
51.255	0.18196	0.11847	0.37236	0.12321	0.204
51.935	0.20123	0.16769	0.2749	0.1308	0.22538
52.615	0.20629	0.16541	0.27031	0.13824	0.21976
53.21	0.2498	0.13453	0.22708	0.09205	0.29654
53.89	0.24544	0.14422	0.15417	0.12499	0.33118
54.57	0.20212	0.20613	0.26948	0.09187	0.23039
55.25	0.21948	0.1984	0.18823	0.10746	0.28643
55.845	0.19679	0.13934	0.23605	0.17185	0.25596
56.525	0.23064	0.15814	0.17426	0.15814	0.27882
57.205	0.21272	0.17217	0.22632	0.1271	0.26169
57.885	0.22026	0.09087	0.24609	0.168	0.27478
58.48	0.18965	0.14714	0.268	0.15586	0.23935
59.16	0.1877	0.15475	0.22453	0.1916	0.24142
59.84	0.18002	0.15219	0.23011	0.21199	0.22568
60.52	0.19633	0.11757	0.27442	0.17831	0.23337
61.115	0.19619	0.16727	0.19151	0.1964	0.24863
61.795	0.2423	0.14179	0.1819	0.19171	0.2423
62.475	0.22765	0.11057	0.2165	0.19669	0.2486
63.07	0.21459	0.12665	0.2058	0.21952	0.23344
63.75	0.20597	0.1201	0.20329	0.22985	0.2408
64.43	0.25157	0.09505	0.20549	0.20137	0.2465
65.11	0.21724	0.12265	0.23288	0.20409	0.22313
65.705	0.23111	0.07033	0.20127	0.25319	0.2441
66.385	0.22528	0.12034	0.17085	0.24613	0.23741
67.065	0.22752	0.10534	0.19594	0.23736	0.23384
67.745	0.22157	0.1401	0.11767	0.29489	0.22577
68.34	0.22274	0.08886	0.14143	0.29521	0.25176
69.02	0.22476	0.09556	0.16958	0.31057	0.19953
69.7	0.24856	0.10476	0.12828	0.30126	0.21714
70.38	0.25031	0.11588	0.11487	0.2876	0.23134
70.975	0.22971	0.08701	0.17441	0.24979	0.25908
71.655	0.24351	0.07977	0.14284	0.33704	0.19684
72.335	0.21025	0.08807	0.10901	0.38966	0.20302
73.015	0.21857	0.14354	0.15027	0.30885	0.17878
73.61	0.21707	0.09867	0.18284	0.31762	0.18381
74.29	0.24249	0.07914	0.07895	0.3658	0.23362
74.97	0.25384	0.06526	0.09998	0.38646	0.19446
75.565	0.24475	0.07988	0.11613	0.35538	0.20386
76.245	0.23807	0.08829	0.1399	0.33307	0.20067
76.925	0.25817	0.13783	0.12043	0.2441	0.23947
77.605	0.20788	0.08081	0.15333	0.36768	0.1903
78.2	0.26467	0.08671	0.15526	0.26771	0.22565
78.88	0.25646	0.06269	0.07553	0.38032	0.225
79.56	0.21391	0.11914	0.16264	0.3058	0.19851
80.24	0.22526	0.09386	0.18378	0.29969	0.1974
80.835	0.25787	0.07868	0.12406	0.36651	0.17289
81.515	0.23758	0.08204	0.11926	0.34127	0.21986
82.195	0.2228	0.10509	0.22284	0.27324	0.17603
82.875	0.2799	0.11209	0.10726	0.28681	0.21393
83.47	0.24631	0.09184	0.13941	0.34225	0.18019
84.15	0.25464	0.12861	0.19248	0.18862	0.23565
84.83	0.23668	0.12814	0.16242	0.26573	0.20703
85.425	0.20675	0.12011	0.21785	0.24408	0.21122
86.105	0.22949	0.15131	0.19232	0.21856	0.20831
86.785	0.20212	0.12547	0.23252	0.25373	0.18615
87.465	0.21419	0.12696	0.22836	0.24272	0.18776
88.06	0.22616	0.10272	0.16615	0.24772	0.25725
88.74	0.23994	0.07554	0.1729	0.26956	0.24207
89.42	0.23972	0.11098	0.18801	0.22566	0.23562
90.1	0.23362	0.0942	0.20646	0.24152	0.2242
90.695	0.19365	0.07302	0.31072	0.2215	0.2011
91.375	0.21356	0.1398	0.23106	0.19975	0.21582
92.055	0.22422	0.11524	0.14608	0.26752	0.24694
92.735	0.23187	0.16928	0.18185	0.20396	0.21304
93.33	0.23508	0.12933	0.2131	0.2011	0.22139
94.01	0.21669	0.14652	0.16087	0.24023	0.23569
94.69	0.23628	0.11263	0.18375	0.22054	0.24679
95.285	0.23444	0.12999	0.20045	0.20824	0.22688
95.965	0.23245	0.13019	0.19402	0.22225	0.22109
96.645	0.20524	0.11277	0.25559	0.19546	0.23095
97.325	0.23015	0.09785	0.24605	0.19675	0.22921
97.92	0.21526	0.10421	0.25943	0.18708	0.23402
98.6	0.21264	0.1529	0.17268	0.23784	0.22394
99.28	0.21806	0.09543	0.24997	0.19988	0.23667
99.96	0.212	0.10808	0.22576	0.20175	0.25241
100.555	0.20849	0.10613	0.21348	0.25209	0.21981
101.235	0.21616	0.10881	0.23954	0.21304	0.22245
101.915	0.22535	0.1125	0.2276	0.2175	0.21704
102.595	0.21868	0.16294	0.15219	0.23412	0.23206
103.19	0.25225	0.10939	0.1688	0.21845	0.25111
103.87	0.24932	0.08992	0.23274	0.19688	0.23114
104.55	0.23098	0.14378	0.22016	0.17687	0.2282
105.23	0.18618	0.1691	0.20067	0.21983	0.22423
105.825	0.20727	0.15079	0.20908	0.22177	0.2111
106.505	0.20338	0.1164	0.22101	0.23404	0.22517
107.185	0.22612	0.13357	0.1938	0.22326	0.22326
107.78	0.18814	0.13654	0.2396	0.22442	0.2113
108.46	0.22211	0.11042	0.2316	0.20051	0.23536
109.14	0.19468	0.09984	0.21987	0.2466	0.23901
109.82	0.21904	0.11846	0.21874	0.20533	0.23843
110.415	0.23606	0.11958	0.16107	0.22283	0.26046
111.095	0.23781	0.11657	0.1969	0.17175	0.27697
111.775	0.21326	0.11811	0.21885	0.18522	0.26456
112.455	0.2393	0.1187	0.18019	0.19546	0.26636
113.05	0.23937	0.07144	0.21384	0.1905	0.28487
113.73	0.19722	0.14185	0.26565	0.16109	0.2342
114.41	0.20714	0.1429	0.21265	0.16843	0.26888
115.09	0.23687	0.08996	0.23309	0.16511	0.27497
115.685	0.19122	0.12687	0.31035	0.14075	0.23081
116.365	0.22135	0.16241	0.20587	0.12568	0.28469
117.045	0.19543	0.1471	0.28532	0.10927	0.26288
117.64	0.18313	0.15733	0.28482	0.13181	0.24292
118.32	0.18799	0.15554	0.26369	0.1348	0.25798
119	0.20266	0.14025	0.27739	0.10129	0.2784
119.68	0.18969	0.10366	0.36127	0.1078	0.23758
120.275	0.2158	0.1968	0.24086	0.0941	0.25244
120.955	0.19514	0.14572	0.32652	0.08082	0.2518
121.635	0.19641	0.14233	0.30709	0.10653	0.24765
122.315	0.21157	0.19885	0.28061	0.06319	0.24578
122.91	0.18757	0.17139	0.3137	0.07724	0.2501
123.59	0.19972	0.12803	0.32545	0.09246	0.25434
124.27	0.16899	0.12036	0.4298	0.0678	0.21304
124.95	0.18731	0.18401	0.30119	0.07699	0.25051
125.545	0.18808	0.18832	0.3819	0.03685	0.20485
126.225	0.22271	0.12855	0.34013	0.03481	0.2738
126.905	0.19158	0.23909	0.28694	0.03342	0.24897
127.5	0.2139	0.1989	0.31078	0.03315	0.24327
128.18	0.2168	0.17729	0.29963	0.0439	0.26238
128.86	0.19129	0.12925	0.36479	0.04481	0.26987
129.54	0.18608	0.1595	0.37513	0.02304	0.25626
130.135	0.14761	0.15106	0.47681	0.03117	0.19336
130.815	0.18034	0.22157	0.30896	0.04175	0.24739
131.495	0.17798	0.18539	0.38885	0.0306	0.21717
132.175	0.19728	0.19522	0.32953	0.01781	0.26016
132.77	0.1432	0.27305	0.37623	0	0.20752
133.45	0.18432	0.25408	0.35063	0.01001	0.20095
134.13	0.12593	0.1782	0.50381	0.02574	0.16632
134.81	0.22545	0.30743	0.25557	0.0148	0.19675
135.405	0.19903	0.19846	0.40613	0.02457	0.17181
136.085	0.15856	0.22559	0.43409	0	0.18176
136.765	0.18582	0.20375	0.37461	0.03532	0.20049
137.36	0.19997	0.15349	0.47815	0	0.1684
138.04	0.21249	0.19675	0.41008	0.02131	0.15937
138.72	0.14236	0.2109	0.48469	0.02285	0.1392
139.4	0.13191	0.37786	0.33772	0	0.15252
139.995	0.14571	0.5092	0.25108	0	0.09401
140.675	0.08084	0.25909	0.50946	0.04491	0.10571
141.355	0.15964	0.36281	0.36146	0	0.1161
142.035	0.23241	0	0.41896	0	0.34862
142.63	0.16556	0.34491	0.14922	0.29892	0.04139
143.31	0	0.58857	0.37612	0	0.03531
143.99	0	0	--	0	0
144.67	0	0	--	0	0
145.265	0	0	--	--	--
145.945	0.07326	0	0.78023	0	0.14651
146.625	0	0	0.47405	0	0.52595
147.22	0	0	0.78286	0	0.21714
147.9	0	0	0.78286	0	0.21714
148.58	0.07796	0	0.28106	0.56302	0.07796
149.26	0.3568	0	0.6432	0	0
149.855	0.07905	0	0.84191	0	0.07905
150.535	0	0	--	0	0
151.215	0.21714	0	0.78286	0	0
151.895	0	0	0.91417	0	0.08583
--	--	--	--	--	--
--	--	--	--	--	--
--	--	--	--	--	--
--	--	--	--	--	--
--	--	--	--	--	--
--	--	--	--	--	--
--	--	--	--	--	--
--	--	--	--	--	--
--	--	--	--	--	--
--	--	--	--	--	--
--	--	--	--	--	--
--	--	--	--	--	--
--	--	--	--	--	--
--	--	--	--	--	--
--	--	--	--	--	--
--	--	--	--	--	--
--	--	--	--	--	--
--	--	--	--	--	--
--	--	--	--	--	--
--	--	--	--	--	--
--	--	--	--	--	--
--	--	--	--	--	--
--	--	--	--	--	--
--	--	--	--	--	--
--	--	--	--	--	--
--	--	--	--	--	--
--	--	--	--	--	--
--	--	--	--	--	--
--	--	--	--	--	--
--	--	--	--	--	--
--	--	--	--	--	--
--	--	--	--	--	--
--	--	--	--	--	--
--	--	--	--	--	--
--	--	--	--	--	--
--	--	--	--	--	--
--	--	--	--	--	--
--	--	--	--	--	--
--	--	--	--	--	--
--	--	--	--	--	--
--	--	--	--	--	--
--	--	--	--	--	--
--	--	--	--	--	--

## Sheet: Fig. 1h
	PtPdRhRuCu			Pt (PDF#04-0802)
20	266.667		39.763	100
20.02	268.333		46.243	53
20.04	258.333		67.454	31
20.06	268.333		81.286	33
20.08	263.333		85.712	12
20.1	260		103.508	6
20.12	268.333		117.711	22
20.14	260		122.807	20
20.16	255		148.261	29
20.18	256.667
20.2	273.333
20.22	258.333
20.24	260
20.26	261.667
20.28	256.667
20.3	255
20.32	263.333
20.34	261.667
20.36	258.333
20.38	265
20.4	258.333
20.42	260
20.44	268.333
20.46	255
20.48	263.333
20.5	261.667
20.52	268.333
20.54	260
20.56	263.333
20.58	266.667
20.6	263.333
20.62	263.333
20.64	263.333
20.66	260
20.68	253.333
20.7	260
20.72	265
20.74	260
20.76	270
20.78	265
20.8	260
20.82	260
20.84	260
20.86	261.667
20.88	261.667
20.9	256.667
20.92	265
20.94	265
20.96	260
20.98	263.333
21	260
21.02	256.667
21.04	261.667
21.06	266.667
21.08	266.667
21.1	256.667
21.12	263.333
21.14	260
21.16	270
21.18	260
21.2	268.333
21.22	256.667
21.24	283.333
21.26	261.667
21.28	268.333
21.3	261.667
21.32	258.333
21.34	256.667
21.36	271.667
21.38	263.333
21.4	265
21.42	260
21.44	258.333
21.46	265
21.48	261.667
21.5	256.667
21.52	256.667
21.54	261.667
21.56	268.333
21.58	261.667
21.6	270
21.62	260
21.64	265
21.66	265
21.68	263.333
21.7	265
21.72	266.667
21.74	263.333
21.76	263.333
21.78	260
21.8	261.667
21.82	263.333
21.84	258.333
21.86	266.667
21.88	265
21.9	258.333
21.92	258.333
21.94	265
21.96	265
21.98	271.667
22	261.667
22.02	255
22.04	261.667
22.06	263.333
22.08	270
22.1	260
22.12	265
22.14	261.667
22.16	260
22.18	260
22.2	258.333
22.22	263.333
22.24	263.333
22.26	260
22.28	270
22.3	268.333
22.32	265
22.34	263.333
22.36	263.333
22.38	258.333
22.4	265
22.42	266.667
22.44	261.667
22.46	266.667
22.48	256.667
22.5	258.333
22.52	271.667
22.54	260
22.56	270
22.58	265
22.6	266.667
22.62	263.333
22.64	265
22.66	260
22.68	263.333
22.7	266.667
22.72	253.333
22.74	266.667
22.76	255
22.78	278.333
22.8	263.333
22.82	266.667
22.84	260
22.86	261.667
22.88	260
22.9	258.333
22.92	261.667
22.94	265
22.96	265
22.98	258.333
23	263.333
23.02	265
23.04	260
23.06	261.667
23.08	268.333
23.1	261.667
23.12	258.333
23.14	258.333
23.16	263.333
23.18	276.667
23.2	265
23.22	266.667
23.24	271.667
23.26	263.333
23.28	263.333
23.3	258.333
23.32	256.667
23.34	266.667
23.36	260
23.38	265
23.4	261.667
23.42	265
23.44	266.667
23.46	268.333
23.48	265
23.5	258.333
23.52	273.333
23.54	263.333
23.56	265
23.58	260
23.6	261.667
23.62	261.667
23.64	265
23.66	266.667
23.68	256.667
23.7	260
23.72	265
23.74	256.667
23.76	263.333
23.78	261.667
23.8	265
23.82	265
23.84	255
23.86	260
23.88	268.333
23.9	261.667
23.92	268.333
23.94	255
23.96	251.667
23.98	261.667
24	261.667
24.02	265
24.04	263.333
24.06	258.333
24.08	275
24.1	263.333
24.12	261.667
24.14	263.333
24.16	270
24.18	271.667
24.2	260
24.22	270
24.24	261.667
24.26	266.667
24.28	265
24.3	256.667
24.32	258.333
24.34	265
24.36	271.667
24.38	266.667
24.4	253.333
24.42	263.333
24.44	265
24.46	268.333
24.48	260
24.5	266.667
24.52	265
24.54	261.667
24.56	251.667
24.58	256.667
24.6	268.333
24.62	260
24.64	261.667
24.66	265
24.68	263.333
24.7	263.333
24.72	268.333
24.74	270
24.76	260
24.78	268.333
24.8	263.333
24.82	261.667
24.84	260
24.86	256.667
24.88	265
24.9	265
24.92	256.667
24.94	256.667
24.96	263.333
24.98	260
25	260
25.02	266.667
25.04	270
25.06	256.667
25.08	261.667
25.1	261.667
25.12	266.667
25.14	263.333
25.16	258.333
25.18	266.667
25.2	275
25.22	251.667
25.24	260
25.26	253.333
25.28	261.667
25.3	263.333
25.32	266.667
25.34	256.667
25.36	258.333
25.38	261.667
25.4	276.667
25.42	266.667
25.44	263.333
25.46	266.667
25.48	256.667
25.5	261.667
25.52	266.667
25.54	260
25.56	265
25.58	266.667
25.6	263.333
25.62	270
25.64	261.667
25.66	265
25.68	256.667
25.7	263.333
25.72	266.667
25.74	261.667
25.76	256.667
25.78	256.667
25.8	261.667
25.82	266.667
25.84	256.667
25.86	263.333
25.88	261.667
25.9	266.667
25.92	266.667
25.94	253.333
25.96	261.667
25.98	266.667
26	266.667
26.02	268.333
26.04	261.667
26.06	265
26.08	265
26.1	253.333
26.12	265
26.14	261.667
26.16	275
26.18	258.333
26.2	258.333
26.22	265
26.24	268.333
26.26	266.667
26.28	263.333
26.3	266.667
26.32	258.333
26.34	263.333
26.36	260
26.38	261.667
26.4	266.667
26.42	253.333
26.44	265
26.46	270
26.48	256.667
26.5	265
26.52	260
26.54	261.667
26.56	260
26.58	265
26.6	256.667
26.62	263.333
26.64	255
26.66	260
26.68	261.667
26.7	258.333
26.72	265
26.74	271.667
26.76	255
26.78	266.667
26.8	273.333
26.82	271.667
26.84	263.333
26.86	265
26.88	261.667
26.9	270
26.92	265
26.94	265
26.96	265
26.98	263.333
27	266.667
27.02	261.667
27.04	266.667
27.06	258.333
27.08	255
27.1	266.667
27.12	263.333
27.14	263.333
27.16	268.333
27.18	266.667
27.2	263.333
27.22	256.667
27.24	256.667
27.26	255
27.28	276.667
27.3	255
27.32	263.333
27.34	271.667
27.36	260
27.38	261.667
27.4	263.333
27.42	268.333
27.44	263.333
27.46	268.333
27.48	261.667
27.5	258.333
27.52	258.333
27.54	260
27.56	260
27.58	255
27.6	260
27.62	261.667
27.64	266.667
27.66	256.667
27.68	266.667
27.7	265
27.72	258.333
27.74	260
27.76	260
27.78	268.333
27.8	266.667
27.82	263.333
27.84	261.667
27.86	266.667
27.88	270
27.9	271.667
27.92	261.667
27.94	255
27.96	273.333
27.98	266.667
28	266.667
28.02	268.333
28.04	266.667
28.06	266.667
28.08	268.333
28.1	266.667
28.12	256.667
28.14	261.667
28.16	265
28.18	268.333
28.2	263.333
28.22	268.333
28.24	258.333
28.26	258.333
28.28	261.667
28.3	271.667
28.32	268.333
28.34	265
28.36	263.333
28.38	263.333
28.4	260
28.42	261.667
28.44	256.667
28.46	261.667
28.48	260
28.5	258.333
28.52	255
28.54	261.667
28.56	261.667
28.58	258.333
28.6	260
28.62	258.333
28.64	271.667
28.66	258.333
28.68	261.667
28.7	261.667
28.72	271.667
28.74	263.333
28.76	263.333
28.78	263.333
28.8	260
28.82	265
28.84	266.667
28.86	258.333
28.88	266.667
28.9	261.667
28.92	270
28.94	261.667
28.96	261.667
28.98	263.333
29	255
29.02	270
29.04	271.667
29.06	255
29.08	268.333
29.1	258.333
29.12	261.667
29.14	261.667
29.16	268.333
29.18	260
29.2	270
29.22	258.333
29.24	260
29.26	266.667
29.28	266.667
29.3	265
29.32	255
29.34	263.333
29.36	265
29.38	261.667
29.4	261.667
29.42	261.667
29.44	268.333
29.46	256.667
29.48	263.333
29.5	270
29.52	265
29.54	260
29.56	256.667
29.58	260
29.6	260
29.62	265
29.64	270
29.66	268.333
29.68	265
29.7	263.333
29.72	263.333
29.74	260
29.76	260
29.78	263.333
29.8	265
29.82	261.667
29.84	261.667
29.86	256.667
29.88	268.333
29.9	260
29.92	265
29.94	271.667
29.96	266.667
29.98	266.667
30	265
30.02	260
30.04	266.667
30.06	263.333
30.08	261.667
30.1	266.667
30.12	261.667
30.14	263.333
30.16	266.667
30.18	260
30.2	271.667
30.22	271.667
30.24	261.667
30.26	260
30.28	256.667
30.3	270
30.32	266.667
30.34	266.667
30.36	266.667
30.38	268.333
30.4	258.333
30.42	260
30.44	265
30.46	258.333
30.48	265
30.5	266.667
30.52	273.333
30.54	260
30.56	265
30.58	273.333
30.6	270
30.62	266.667
30.64	261.667
30.66	266.667
30.68	263.333
30.7	268.333
30.72	256.667
30.74	268.333
30.76	270
30.78	263.333
30.8	263.333
30.82	266.667
30.84	261.667
30.86	260
30.88	261.667
30.9	266.667
30.92	268.333
30.94	258.333
30.96	265
30.98	265
31	268.333
31.02	265
31.04	265
31.06	270
31.08	265
31.1	265
31.12	263.333
31.14	261.667
31.16	265
31.18	261.667
31.2	266.667
31.22	258.333
31.24	260
31.26	256.667
31.28	255
31.3	266.667
31.32	261.667
31.34	261.667
31.36	263.333
31.38	258.333
31.4	266.667
31.42	260
31.44	256.667
31.46	258.333
31.48	260
31.5	263.333
31.52	265
31.54	266.667
31.56	268.333
31.58	268.333
31.6	258.333
31.62	260
31.64	263.333
31.66	263.333
31.68	263.333
31.7	258.333
31.72	270
31.74	265
31.76	270
31.78	270
31.8	263.333
31.82	256.667
31.84	258.333
31.86	260
31.88	263.333
31.9	270
31.92	263.333
31.94	266.667
31.96	273.333
31.98	263.333
32	265
32.02	275
32.04	260
32.06	263.333
32.08	263.333
32.1	266.667
32.12	268.333
32.14	263.333
32.16	265
32.18	266.667
32.2	256.667
32.22	265
32.24	256.667
32.26	271.667
32.28	270
32.3	265
32.32	258.333
32.34	258.333
32.36	263.333
32.38	268.333
32.4	265
32.42	263.333
32.44	260
32.46	266.667
32.48	270
32.5	266.667
32.52	261.667
32.54	263.333
32.56	271.667
32.58	260
32.6	268.333
32.62	265
32.64	258.333
32.66	265
32.68	263.333
32.7	263.333
32.72	270
32.74	265
32.76	258.333
32.78	265
32.8	265
32.82	268.333
32.84	265
32.86	256.667
32.88	270
32.9	273.333
32.92	268.333
32.94	260
32.96	271.667
32.98	268.333
33	263.333
33.02	266.667
33.04	265
33.06	271.667
33.08	266.667
33.1	268.333
33.12	266.667
33.14	266.667
33.16	273.333
33.18	265
33.2	273.333
33.22	268.333
33.24	271.667
33.26	271.667
33.28	261.667
33.3	276.667
33.32	261.667
33.34	265
33.36	266.667
33.38	265
33.4	268.333
33.42	265
33.44	276.667
33.46	270
33.48	276.667
33.5	265
33.52	261.667
33.54	256.667
33.56	270
33.58	278.333
33.6	268.333
33.62	260
33.64	260
33.66	265
33.68	266.667
33.7	265
33.72	278.333
33.74	266.667
33.76	268.333
33.78	268.333
33.8	268.333
33.82	256.667
33.84	265
33.86	276.667
33.88	261.667
33.9	258.333
33.92	278.333
33.94	271.667
33.96	258.333
33.98	261.667
34	260
34.02	268.333
34.04	258.333
34.06	275
34.08	270
34.1	268.333
34.12	278.333
34.14	260
34.16	270
34.18	270
34.2	261.667
34.22	275
34.24	266.667
34.26	265
34.28	271.667
34.3	285
34.32	266.667
34.34	260
34.36	270
34.38	260
34.4	265
34.42	268.333
34.44	265
34.46	261.667
34.48	270
34.5	258.333
34.52	265
34.54	276.667
34.56	263.333
34.58	268.333
34.6	261.667
34.62	268.333
34.64	271.667
34.66	266.667
34.68	268.333
34.7	260
34.72	268.333
34.74	271.667
34.76	265
34.78	268.333
34.8	266.667
34.82	256.667
34.84	268.333
34.86	263.333
34.88	266.667
34.9	265
34.92	261.667
34.94	268.333
34.96	266.667
34.98	276.667
35	261.667
35.02	263.333
35.04	265
35.06	268.333
35.08	268.333
35.1	265
35.12	261.667
35.14	265
35.16	265
35.18	275
35.2	276.667
35.22	263.333
35.24	256.667
35.26	263.333
35.28	263.333
35.3	265
35.32	263.333
35.34	275
35.36	261.667
35.38	275
35.4	263.333
35.42	273.333
35.44	261.667
35.46	271.667
35.48	268.333
35.5	280
35.52	268.333
35.54	261.667
35.56	270
35.58	273.333
35.6	266.667
35.62	270
35.64	270
35.66	263.333
35.68	268.333
35.7	263.333
35.72	266.667
35.74	275
35.76	263.333
35.78	266.667
35.8	273.333
35.82	268.333
35.84	273.333
35.86	270
35.88	271.667
35.9	270
35.92	265
35.94	283.333
35.96	261.667
35.98	280
36	261.667
36.02	276.667
36.04	266.667
36.06	265
36.08	280
36.1	263.333
36.12	270
36.14	283.333
36.16	270
36.18	280
36.2	268.333
36.22	265
36.24	261.667
36.26	266.667
36.28	276.667
36.3	271.667
36.32	273.333
36.34	266.667
36.36	268.333
36.38	273.333
36.4	266.667
36.42	265
36.44	265
36.46	276.667
36.48	271.667
36.5	273.333
36.52	270
36.54	266.667
36.56	263.333
36.58	268.333
36.6	276.667
36.62	275
36.64	281.667
36.66	266.667
36.68	270
36.7	280
36.72	268.333
36.74	271.667
36.76	271.667
36.78	276.667
36.8	261.667
36.82	268.333
36.84	270
36.86	278.333
36.88	273.333
36.9	261.667
36.92	270
36.94	281.667
36.96	271.667
36.98	263.333
37	258.333
37.02	263.333
37.04	266.667
37.06	263.333
37.08	266.667
37.1	268.333
37.12	271.667
37.14	278.333
37.16	278.333
37.18	281.667
37.2	268.333
37.22	275
37.24	285
37.26	268.333
37.28	270
37.3	280
37.32	276.667
37.34	278.333
37.36	283.333
37.38	265
37.4	266.667
37.42	268.333
37.44	266.667
37.46	283.333
37.48	280
37.5	271.667
37.52	285
37.54	270
37.56	273.333
37.58	283.333
37.6	276.667
37.62	281.667
37.64	278.333
37.66	275
37.68	280
37.7	260
37.72	278.333
37.74	276.667
37.76	281.667
37.78	286.667
37.8	280
37.82	273.333
37.84	268.333
37.86	285
37.88	273.333
37.9	280
37.92	300
37.94	270
37.96	273.333
37.98	276.667
38	281.667
38.02	290
38.04	280
38.06	281.667
38.08	281.667
38.1	278.333
38.12	273.333
38.14	275
38.16	280
38.18	285
38.2	273.333
38.22	283.333
38.24	283.333
38.26	268.333
38.28	280
38.3	285
38.32	288.333
38.34	273.333
38.36	300
38.38	278.333
38.4	285
38.42	276.667
38.44	285
38.46	280
38.48	301.667
38.5	301.667
38.52	281.667
38.54	290
38.56	280
38.58	278.333
38.6	281.667
38.62	286.667
38.64	291.667
38.66	295
38.68	278.333
38.7	288.333
38.72	300
38.74	298.333
38.76	288.333
38.78	288.333
38.8	295
38.82	291.667
38.84	285
38.86	301.667
38.88	293.333
38.9	303.333
38.92	303.333
38.94	288.333
38.96	298.333
38.98	300
39	300
39.02	323.333
39.04	290
39.06	308.333
39.08	325
39.1	313.333
39.12	295
39.14	301.667
39.16	311.667
39.18	301.667
39.2	300
39.22	306.667
39.24	301.667
39.26	306.667
39.28	338.333
39.3	320
39.32	318.333
39.34	296.667
39.36	310
39.38	301.667
39.4	301.667
39.42	301.667
39.44	333.333
39.46	313.333
39.48	316.667
39.5	325
39.52	316.667
39.54	320
39.56	326.667
39.58	315
39.6	333.333
39.62	326.667
39.64	321.667
39.66	340
39.68	321.667
39.7	326.667
39.72	341.667
39.74	340
39.76	356.667
39.78	373.333
39.8	348.333
39.82	340
39.84	371.667
39.86	341.667
39.88	365
39.9	348.333
39.92	353.333
39.94	371.667
39.96	373.333
39.98	355
40	378.333
40.02	350
40.04	373.333
40.06	395
40.08	371.667
40.1	376.667
40.12	383.333
40.14	395
40.16	376.667
40.18	396.667
40.2	415
40.22	390
40.24	476.667
40.26	418.333
40.28	435
40.3	400
40.32	408.333
40.34	401.667
40.36	431.667
40.38	441.667
40.4	440
40.42	478.333
40.44	448.333
40.46	463.333
40.48	436.667
40.5	473.333
40.52	453.333
40.54	476.667
40.56	481.667
40.58	468.333
40.6	468.333
40.62	456.667
40.64	496.667
40.66	486.667
40.68	463.333
40.7	493.333
40.72	458.333
40.74	468.333
40.76	466.667
40.78	438.333
40.8	485
40.82	465
40.84	470
40.86	453.333
40.88	423.333
40.9	481.667
40.92	435
40.94	431.667
40.96	440
40.98	446.667
41	420
41.02	390
41.04	416.667
41.06	385
41.08	433.333
41.1	433.333
41.12	396.667
41.14	405
41.16	345
41.18	395
41.2	368.333
41.22	373.333
41.24	375
41.26	383.333
41.28	365
41.3	358.333
41.32	358.333
41.34	363.333
41.36	370
41.38	366.667
41.4	356.667
41.42	358.333
41.44	336.667
41.46	348.333
41.48	333.333
41.5	338.333
41.52	323.333
41.54	356.667
41.56	336.667
41.58	333.333
41.6	323.333
41.62	333.333
41.64	330
41.66	305
41.68	316.667
41.7	328.333
41.72	306.667
41.74	316.667
41.76	301.667
41.78	313.333
41.8	311.667
41.82	308.333
41.84	323.333
41.86	308.333
41.88	308.333
41.9	308.333
41.92	305
41.94	303.333
41.96	315
41.98	310
42	308.333
42.02	293.333
42.04	308.333
42.06	290
42.08	311.667
42.1	308.333
42.12	296.667
42.14	298.333
42.16	310
42.18	278.333
42.2	303.333
42.22	278.333
42.24	278.333
42.26	301.667
42.28	298.333
42.3	286.667
42.32	288.333
42.34	293.333
42.36	301.667
42.38	291.667
42.4	293.333
42.42	281.667
42.44	291.667
42.46	301.667
42.48	293.333
42.5	286.667
42.52	288.333
42.54	286.667
42.56	281.667
42.58	290
42.6	291.667
42.62	291.667
42.64	300
42.66	293.333
42.68	285
42.7	278.333
42.72	286.667
42.74	285
42.76	288.333
42.78	281.667
42.8	281.667
42.82	276.667
42.84	290
42.86	283.333
42.88	281.667
42.9	286.667
42.92	281.667
42.94	291.667
42.96	283.333
42.98	280
43	271.667
43.02	286.667
43.04	285
43.06	273.333
43.08	268.333
43.1	286.667
43.12	283.333
43.14	285
43.16	280
43.18	278.333
43.2	280
43.22	275
43.24	278.333
43.26	270
43.28	280
43.3	280
43.32	278.333
43.34	268.333
43.36	275
43.38	276.667
43.4	276.667
43.42	265
43.44	276.667
43.46	273.333
43.48	268.333
43.5	278.333
43.52	278.333
43.54	286.667
43.56	283.333
43.58	263.333
43.6	271.667
43.62	271.667
43.64	270
43.66	276.667
43.68	281.667
43.7	280
43.72	288.333
43.74	270
43.76	276.667
43.78	290
43.8	281.667
43.82	263.333
43.84	288.333
43.86	288.333
43.88	268.333
43.9	286.667
43.92	278.333
43.94	271.667
43.96	275
43.98	276.667
44	290
44.02	265
44.04	266.667
44.06	273.333
44.08	275
44.1	266.667
44.12	273.333
44.14	278.333
44.16	270
44.18	263.333
44.2	281.667
44.22	270
44.24	283.333
44.26	271.667
44.28	265
44.3	275
44.32	275
44.34	281.667
44.36	278.333
44.38	281.667
44.4	278.333
44.42	281.667
44.44	278.333
44.46	266.667
44.48	278.333
44.5	276.667
44.52	273.333
44.54	276.667
44.56	278.333
44.58	288.333
44.6	280
44.62	283.333
44.64	268.333
44.66	283.333
44.68	286.667
44.7	270
44.72	281.667
44.74	268.333
44.76	286.667
44.78	268.333
44.8	285
44.82	293.333
44.84	281.667
44.86	273.333
44.88	288.333
44.9	280
44.92	271.667
44.94	276.667
44.96	273.333
44.98	280
45	273.333
45.02	275
45.04	275
45.06	273.333
45.08	278.333
45.1	281.667
45.12	271.667
45.14	280
45.16	288.333
45.18	280
45.2	288.333
45.22	283.333
45.24	290
45.26	273.333
45.28	276.667
45.3	286.667
45.32	286.667
45.34	291.667
45.36	290
45.38	288.333
45.4	290
45.42	291.667
45.44	278.333
45.46	280
45.48	283.333
45.5	280
45.52	290
45.54	291.667
45.56	268.333
45.58	301.667
45.6	278.333
45.62	288.333
45.64	288.333
45.66	293.333
45.68	285
45.7	273.333
45.72	303.333
45.74	286.667
45.76	281.667
45.78	293.333
45.8	300
45.82	290
45.84	285
45.86	276.667
45.88	295
45.9	293.333
45.92	286.667
45.94	281.667
45.96	290
45.98	280
46	286.667
46.02	296.667
46.04	295
46.06	300
46.08	305
46.1	293.333
46.12	295
46.14	298.333
46.16	296.667
46.18	306.667
46.2	293.333
46.22	305
46.24	295
46.26	306.667
46.28	306.667
46.3	306.667
46.32	288.333
46.34	298.333
46.36	301.667
46.38	306.667
46.4	303.333
46.42	316.667
46.44	308.333
46.46	315
46.48	308.333
46.5	330
46.52	326.667
46.54	310
46.56	330
46.58	311.667
46.6	306.667
46.62	311.667
46.64	331.667
46.66	310
46.68	315
46.7	326.667
46.72	340
46.74	345
46.76	345
46.78	343.333
46.8	325
46.82	315
46.84	361.667
46.86	351.667
46.88	348.333
46.9	328.333
46.92	366.667
46.94	316.667
46.96	336.667
46.98	348.333
47	348.333
47.02	341.667
47.04	351.667
47.06	360
47.08	360
47.1	383.333
47.12	353.333
47.14	345
47.16	345
47.18	370
47.2	360
47.22	350
47.24	356.667
47.26	360
47.28	355
47.3	360
47.32	336.667
47.34	338.333
47.36	356.667
47.38	360
47.4	350
47.42	336.667
47.44	350
47.46	356.667
47.48	348.333
47.5	346.667
47.52	345
47.54	325
47.56	350
47.58	363.333
47.6	348.333
47.62	358.333
47.64	346.667
47.66	340
47.68	351.667
47.7	351.667
47.72	348.333
47.74	336.667
47.76	333.333
47.78	313.333
47.8	336.667
47.82	306.667
47.84	318.333
47.86	315
47.88	333.333
47.9	313.333
47.92	340
47.94	298.333
47.96	296.667
47.98	321.667
48	311.667
48.02	318.333
48.04	313.333
48.06	318.333
48.08	291.667
48.1	303.333
48.12	308.333
48.14	303.333
48.16	308.333
48.18	320
48.2	300
48.22	286.667
48.24	293.333
48.26	305
48.28	300
48.3	301.667
48.32	298.333
48.34	290
48.36	300
48.38	288.333
48.4	303.333
48.42	288.333
48.44	281.667
48.46	301.667
48.48	310
48.5	290
48.52	288.333
48.54	286.667
48.56	281.667
48.58	280
48.6	283.333
48.62	280
48.64	273.333
48.66	286.667
48.68	296.667
48.7	276.667
48.72	271.667
48.74	293.333
48.76	291.667
48.78	290
48.8	300
48.82	278.333
48.84	295
48.86	273.333
48.88	285
48.9	283.333
48.92	293.333
48.94	281.667
48.96	283.333
48.98	280
49	291.667
49.02	291.667
49.04	275
49.06	273.333
49.08	285
49.1	273.333
49.12	300
49.14	276.667
49.16	288.333
49.18	285
49.2	280
49.22	276.667
49.24	273.333
49.26	285
49.28	275
49.3	275
49.32	275
49.34	275
49.36	273.333
49.38	285
49.4	271.667
49.42	275
49.44	266.667
49.46	278.333
49.48	273.333
49.5	275
49.52	268.333
49.54	273.333
49.56	268.333
49.58	280
49.6	290
49.62	265
49.64	270
49.66	266.667
49.68	275
49.7	265
49.72	270
49.74	275
49.76	271.667
49.78	273.333
49.8	275
49.82	260
49.84	275
49.86	278.333
49.88	271.667
49.9	271.667
49.92	271.667
49.94	276.667
49.96	290
49.98	271.667
50	276.667
50.02	270
50.04	278.333
50.06	260
50.08	276.667
50.1	268.333
50.12	268.333
50.14	263.333
50.16	266.667
50.18	285
50.2	278.333
50.22	280
50.24	258.333
50.26	273.333
50.28	270
50.3	278.333
50.32	260
50.34	266.667
50.36	276.667
50.38	260
50.4	260
50.42	271.667
50.44	273.333
50.46	271.667
50.48	268.333
50.5	265
50.52	271.667
50.54	261.667
50.56	270
50.58	271.667
50.6	276.667
50.62	268.333
50.64	271.667
50.66	271.667
50.68	263.333
50.7	258.333
50.72	266.667
50.74	271.667
50.76	266.667
50.78	270
50.8	266.667
50.82	265
50.84	286.667
50.86	261.667
50.88	265
50.9	261.667
50.92	283.333
50.94	275
50.96	268.333
50.98	268.333
51	271.667
51.02	275
51.04	276.667
51.06	270
51.08	273.333
51.1	261.667
51.12	261.667
51.14	271.667
51.16	280
51.18	275
51.2	276.667
51.22	258.333
51.24	268.333
51.26	271.667
51.28	271.667
51.3	256.667
51.32	266.667
51.34	283.333
51.36	278.333
51.38	266.667
51.4	268.333
51.42	268.333
51.44	263.333
51.46	270
51.48	265
51.5	273.333
51.52	266.667
51.54	268.333
51.56	271.667
51.58	263.333
51.6	270
51.62	273.333
51.64	268.333
51.66	268.333
51.68	258.333
51.7	266.667
51.72	271.667
51.74	280
51.76	280
51.78	261.667
51.8	265
51.82	275
51.84	268.333
51.86	280
51.88	273.333
51.9	283.333
51.92	263.333
51.94	261.667
51.96	260
51.98	265
52	258.333
52.02	266.667
52.04	270
52.06	265
52.08	271.667
52.1	256.667
52.12	270
52.14	266.667
52.16	265
52.18	263.333
52.2	266.667
52.22	265
52.24	275
52.26	263.333
52.28	266.667
52.3	263.333
52.32	271.667
52.34	273.333
52.36	273.333
52.38	266.667
52.4	273.333
52.42	266.667
52.44	276.667
52.46	278.333
52.48	268.333
52.5	273.333
52.52	256.667
52.54	268.333
52.56	273.333
52.58	258.333
52.6	271.667
52.62	265
52.64	265
52.66	273.333
52.68	270
52.7	273.333
52.72	273.333
52.74	265
52.76	266.667
52.78	266.667
52.8	266.667
52.82	275
52.84	266.667
52.86	265
52.88	276.667
52.9	263.333
52.92	265
52.94	260
52.96	258.333
52.98	256.667
53	263.333
53.02	261.667
53.04	270
53.06	263.333
53.08	265
53.1	266.667
53.12	266.667
53.14	271.667
53.16	278.333
53.18	266.667
53.2	270
53.22	271.667
53.24	258.333
53.26	275
53.28	268.333
53.3	263.333
53.32	266.667
53.34	273.333
53.36	270
53.38	266.667
53.4	271.667
53.42	263.333
53.44	266.667
53.46	270
53.48	258.333
53.5	271.667
53.52	265
53.54	268.333
53.56	271.667
53.58	261.667
53.6	265
53.62	270
53.64	273.333
53.66	273.333
53.68	261.667
53.7	265
53.72	261.667
53.74	270
53.76	268.333
53.78	270
53.8	261.667
53.82	268.333
53.84	271.667
53.86	270
53.88	261.667
53.9	265
53.92	261.667
53.94	271.667
53.96	265
53.98	275
54	270
54.02	258.333
54.04	268.333
54.06	271.667
54.08	275
54.1	265
54.12	265
54.14	261.667
54.16	270
54.18	265
54.2	273.333
54.22	273.333
54.24	260
54.26	271.667
54.28	258.333
54.3	263.333
54.32	270
54.34	270
54.36	268.333
54.38	265
54.4	266.667
54.42	268.333
54.44	263.333
54.46	266.667
54.48	266.667
54.5	266.667
54.52	266.667
54.54	258.333
54.56	275
54.58	266.667
54.6	261.667
54.62	263.333
54.64	265
54.66	270
54.68	270
54.7	271.667
54.72	260
54.74	270
54.76	265
54.78	266.667
54.8	263.333
54.82	266.667
54.84	268.333
54.86	268.333
54.88	266.667
54.9	266.667
54.92	276.667
54.94	271.667
54.96	263.333
54.98	266.667
55	271.667
55.02	261.667
55.04	270
55.06	266.667
55.08	268.333
55.1	261.667
55.12	275
55.14	270
55.16	261.667
55.18	261.667
55.2	276.667
55.22	263.333
55.24	260
55.26	266.667
55.28	270
55.3	265
55.32	270
55.34	276.667
55.36	261.667
55.38	275
55.4	270
55.42	263.333
55.44	271.667
55.46	270
55.48	268.333
55.5	268.333
55.52	265
55.54	265
55.56	263.333
55.58	273.333
55.6	278.333
55.62	281.667
55.64	265
55.66	261.667
55.68	263.333
55.7	270
55.72	271.667
55.74	270
55.76	258.333
55.78	268.333
55.8	268.333
55.82	265
55.84	271.667
55.86	270
55.88	271.667
55.9	271.667
55.92	265
55.94	268.333
55.96	270
55.98	271.667
56	263.333
56.02	278.333
56.04	270
56.06	278.333
56.08	261.667
56.1	280
56.12	266.667
56.14	276.667
56.16	275
56.18	268.333
56.2	266.667
56.22	273.333
56.24	265
56.26	263.333
56.28	265
56.3	268.333
56.32	266.667
56.34	275
56.36	265
56.38	266.667
56.4	273.333
56.42	275
56.44	263.333
56.46	275
56.48	268.333
56.5	271.667
56.52	266.667
56.54	270
56.56	276.667
56.58	270
56.6	271.667
56.62	263.333
56.64	268.333
56.66	266.667
56.68	266.667
56.7	263.333
56.72	266.667
56.74	273.333
56.76	275
56.78	266.667
56.8	268.333
56.82	270
56.84	271.667
56.86	270
56.88	270
56.9	271.667
56.92	271.667
56.94	258.333
56.96	273.333
56.98	266.667
57	271.667
57.02	266.667
57.04	266.667
57.06	261.667
57.08	260
57.1	266.667
57.12	280
57.14	271.667
57.16	271.667
57.18	263.333
57.2	263.333
57.22	271.667
57.24	266.667
57.26	265
57.28	266.667
57.3	270
57.32	270
57.34	265
57.36	275
57.38	263.333
57.4	258.333
57.42	270
57.44	268.333
57.46	273.333
57.48	270
57.5	263.333
57.52	268.333
57.54	268.333
57.56	263.333
57.58	265
57.6	270
57.62	266.667
57.64	270
57.66	265
57.68	261.667
57.7	271.667
57.72	273.333
57.74	256.667
57.76	275
57.78	261.667
57.8	266.667
57.82	261.667
57.84	273.333
57.86	266.667
57.88	261.667
57.9	266.667
57.92	265
57.94	285
57.96	271.667
57.98	266.667
58	265
58.02	273.333
58.04	265
58.06	268.333
58.08	260
58.1	270
58.12	275
58.14	265
58.16	273.333
58.18	266.667
58.2	271.667
58.22	266.667
58.24	270
58.26	263.333
58.28	275
58.3	270
58.32	280
58.34	273.333
58.36	280
58.38	265
58.4	266.667
58.42	276.667
58.44	266.667
58.46	261.667
58.48	268.333
58.5	260
58.52	275
58.54	285
58.56	273.333
58.58	268.333
58.6	263.333
58.62	271.667
58.64	260
58.66	283.333
58.68	275
58.7	260
58.72	270
58.74	268.333
58.76	280
58.78	265
58.8	261.667
58.82	273.333
58.84	265
58.86	270
58.88	265
58.9	263.333
58.92	261.667
58.94	275
58.96	271.667
58.98	281.667
59	268.333
59.02	273.333
59.04	278.333
59.06	271.667
59.08	276.667
59.1	270
59.12	263.333
59.14	278.333
59.16	276.667
59.18	273.333
59.2	271.667
59.22	275
59.24	280
59.26	266.667
59.28	266.667
59.3	268.333
59.32	273.333
59.34	265
59.36	265
59.38	273.333
59.4	276.667
59.42	270
59.44	276.667
59.46	273.333
59.48	265
59.5	275
59.52	268.333
59.54	258.333
59.56	271.667
59.58	261.667
59.6	280
59.62	273.333
59.64	265
59.66	276.667
59.68	270
59.7	275
59.72	270
59.74	266.667
59.76	275
59.78	266.667
59.8	270
59.82	275
59.84	275
59.86	266.667
59.88	270
59.9	266.667
59.92	273.333
59.94	271.667
59.96	278.333
[truncated: 1,502 more rows]

## Sheet: Fig. 2b
	ΔSmix	error bar
1	1.41	0.03
2	1.57	0.02
3	1.61	0.01
4	1.59	0.015

## Sheet: Fig. 3b
Time	Pd	Pt	Rh	Ru	Cu
0	--	--	--	--	--
9	71	11	1.5	0.5	16
11	67	13.3	2	0.7	17
20	42	31	6.9	1.1	19
35	27	29	20.5	2.5	21
70	23.5	25.5	22.5	5.4	23.1
120	22.8	24.6	21.8	8.8	22
240	22	23	21	12	22

## Sheet: Fig. 4a
Potential (V versus RHE)	Current density (mA cm-2)
	PtPdRhRuCu	Pt	Commercial Pt/C
0.08561	-0.48114	-0.13844	0.01583
0.08461	-0.47629	-0.14056	-0.0457
0.08361	-0.47329	-0.1399	-0.06009
0.08261	-0.47514	-0.14176	-0.06524
0.08161	-0.47229	-0.14282	-0.0712
0.08061	-0.46914	-0.14442	-0.07231
0.0796	-0.46714	-0.14468	-0.07379
0.0786	-0.46329	-0.14481	-0.07367
0.0776	-0.46457	-0.14707	-0.0749
0.0766	-0.45986	-0.14814	-0.08063
0.0756	-0.45914	-0.14774	-0.0785
0.0746	-0.45829	-0.14946	-0.08209
0.0736	-0.45471	-0.1492	-0.08366
0.07259	-0.454	-0.14986	-0.08356
0.07159	-0.45386	-0.1496	-0.08591
0.07059	-0.45014	-0.15159	-0.08523
0.06959	-0.452	-0.15385	-0.09063
0.06859	-0.44929	-0.15425	-0.09197
0.06759	-0.44771	-0.15451	-0.09243
0.06659	-0.44871	-0.15571	-0.0941
0.06559	-0.44614	-0.15504	-0.09511
0.06459	-0.446	-0.15797	-0.09691
0.06359	-0.44771	-0.15757	-0.1013
0.06259	-0.44514	-0.15837	-0.09994
0.06159	-0.44614	-0.15903	-0.09837
0.06059	-0.445	-0.15996	-0.09983
0.05959	-0.44486	-0.16209	-0.10343
0.05859	-0.44614	-0.16328	-0.10297
0.05759	-0.443	-0.16421	-0.10297
0.05659	-0.44629	-0.16355	-0.10657
0.05559	-0.44671	-0.16474	-0.10904
0.05459	-0.44671	-0.16554	-0.1077
0.05359	-0.45029	-0.16607	-0.10534
0.05259	-0.45086	-0.16567	-0.11096
0.05159	-0.45157	-0.16727	-0.11477
0.0506	-0.45457	-0.16913	-0.11027
0.0496	-0.45586	-0.17032	-0.1169
0.0486	-0.45743	-0.17112	-0.1187
0.0476	-0.46343	-0.17218	-0.11757
0.0466	-0.46314	-0.17192	-0.12129
0.0456	-0.46843	-0.17338	-0.12443
0.04461	-0.47086	-0.17418	-0.12397
0.04361	-0.474	-0.17697	-0.12801
0.04261	-0.48029	-0.17856	-0.13083
0.04161	-0.48271	-0.17856	-0.13263
0.04062	-0.48914	-0.18055	-0.12981
0.03962	-0.49543	-0.18241	-0.13734
0.03863	-0.50029	-0.18281	-0.14443
0.03763	-0.50743	-0.18573	-0.14629
0.03664	-0.51457	-0.18693	-0.14486
0.03564	-0.51957	-0.18906	-0.14857
0.03465	-0.52814	-0.19065	-0.15714
0.03365	-0.53171	-0.19278	-0.16243
0.03266	-0.54229	-0.19503	-0.16514
0.03166	-0.55157	-0.19796	-0.17114
0.03067	-0.56243	-0.20274	-0.17586
0.02968	-0.57214	-0.20473	-0.18114
0.02868	-0.58157	-0.2058	-0.18714
0.02769	-0.59343	-0.20952	-0.19229
0.0267	-0.608	-0.21456	-0.2
0.02571	-0.61943	-0.21775	-0.21043
0.02473	-0.64114	-0.22134	-0.22086
0.02374	-0.65771	-0.22586	-0.22529
0.02275	-0.676	-0.23011	-0.23543
0.02177	-0.69729	-0.23649	-0.24429
0.02078	-0.72	-0.24087	-0.255
0.0198	-0.74257	-0.24579	-0.26857
0.01882	-0.77286	-0.25349	-0.27886
0.01784	-0.79843	-0.25907	-0.29471
0.01686	-0.83157	-0.26651	-0.30657
0.01588	-0.86357	-0.27727	-0.32357
0.01491	-0.89914	-0.28538	-0.33729
0.01394	-0.94214	-0.29508	-0.35586
0.01296	-0.98129	-0.30265	-0.37029
0.012	-1.02614	-0.31447	-0.39086
0.01103	-1.07857	-0.32696	-0.41457
0.01007	-1.12857	-0.34011	-0.43357
0.00911	-1.19286	-0.35181	-0.45757
0.00816	-1.25857	-0.36576	-0.484
0.0072	-1.32571	-0.3805	-0.50914
0.00626	-1.39857	-0.39804	-0.53
0.00531	-1.47286	-0.41505	-0.55814
0.00437	-1.55429	-0.43458	-0.58743
0.00343	-1.64571	-0.45411	-0.618
0.00249	-1.73857	-0.47536	-0.64943
0.00162	-1.92286	-0.49675	-0.67986
0.000793	-2.16571	-0.52279	-0.721
-2.3e-05	-2.42857	-0.54711	-0.759
-0.000829	-2.70571	-0.57328	-0.80143
-0.00163	-2.98571	-0.60078	-0.84971
-0.00242	-3.29429	-0.63373	-0.89143
-0.00318	-3.63429	-0.66668	-0.94443
-0.00388	-4.06429	-0.70175	-0.99943
-0.00416	-5.08571	-0.74466	-1.05786
-0.00503	-5.27571	-0.81123	-1.13529
-0.00574	-5.69	-0.88549	-1.22586
-0.0063	-6.31714	-0.968	-1.33657
-0.00682	-7.01143	-1.11069	-1.45571
-0.00732	-7.72429	-1.38304	-1.58286
-0.00781	-8.45429	-1.5717	-1.71286
-0.00827	-9.21286	-1.60093	-1.84
-0.00874	-9.97857	-1.69393	-1.97143
-0.00898	-11.0543	-1.91846	-2.10571
-0.00932	-12.0043	-2.02076	-2.24429
-0.00933	-13.4143	-2.17886	-2.39143
-0.01004	-13.8386	-2.33961	-2.54143
-0.01044	-14.69	-2.49904	-2.69
-0.01047	-16.0757	-2.67043	-2.84286
-0.0111	-16.6043	-2.85776	-3.00286
-0.01113	-17.99	-3.03844	-3.15857
-0.0116	-18.7471	-3.26031	-3.32429
-0.012	-19.6043	-3.61371	-3.49714
-0.01236	-20.5186	-3.88607	-3.66714
-0.01263	-21.5614	-4.09864	-3.83857
-0.013	-22.4614	-4.34841	-4.00857
-0.0133	-23.4614	-4.56497	-4.18429
-0.01374	-24.2614	-4.76691	-4.36714
-0.01394	-25.4043	-5.0034	-4.54286
-0.01439	-26.19	-5.29436	-4.74857
-0.01439	-27.6186	-5.66237	-4.94286
-0.01479	-28.4757	-5.9241	-5.13286
-0.01512	-29.4329	-6.0729	-5.31714
-0.01545	-30.39	-6.37183	-5.50714
-0.01579	-31.3329	-6.6402	-5.69571
-0.01623	-32.1329	-6.85144	-5.88429
-0.0165	-33.1757	-7.13841	-6.05143
-0.01684	-34.1186	-7.38021	-6.26286
-0.01717	-35.0757	-7.64593	-6.45714
-0.01758	-35.9186	-7.91829	-6.65571
-0.01788	-36.9186	-8.24511	-6.85429
-0.01822	-37.8614	-8.43244	-7.05429
-0.01855	-38.8186	-8.67026	-7.23857
-0.01887	-39.79	-8.94129	-7.45143
-0.01924	-40.69	-9.2442	-7.64571
-0.01952	-41.7186	-9.5139	-7.85571
-0.01987	-42.6471	-9.79024	-8.05714
-0.02023	-43.5614	-10.0613	-8.26571
-0.02057	-44.5043	-10.3416	-8.46857
-0.02081	-45.59	-10.6272	-8.67857
-0.0212	-46.4614	-10.8783	-8.88857
-0.02147	-47.5043	-11.1427	-9.09429
-0.02182	-48.4329	-11.4297	-9.30714
-0.02215	-49.39	-11.6954	-9.51857
-0.02252	-50.29	-11.9757	-9.73571
-0.02287	-51.2186	-12.2601	-9.95
-0.0232	-52.1757	-12.559	-10.17
-0.02354	-53.1186	-12.8606	-10.3886
-0.02389	-54.0471	-13.1329	-10.6057
-0.02428	-54.9186	-13.4319	-10.8357
-0.02461	-55.8757	-13.7241	-11.06
-0.02496	-56.8043	-14.0297	-11.28
-0.02533	-57.7043	-14.322	-11.5071
-0.02566	-58.6614	-14.6143	-11.7314
-0.02595	-59.6757	-14.9066	-11.9557
-0.02633	-60.5614	-15.2121	-12.1943
-0.0266	-61.6043	-15.531	-12.4314
-0.02696	-62.5186	-15.8366	-12.6671
-0.0273	-63.4614	-16.1289	-12.8957
-0.02764	-64.4043	-16.4211	-13.1457
-0.02797	-65.3614	-16.74	-13.3786
-0.02836	-66.2329	-17.0589	-13.6171
-0.0287	-67.1757	-17.3644	-13.8586
-0.02902	-68.1471	-17.67	-14.0914
-0.02935	-69.1043	-17.9756	-14.3429
-0.02968	-70.0614	-18.2944	-14.5857
-0.02995	-71.1043	-18.6133	-14.8286
-0.03034	-71.9757	-18.9454	-15.0714
-0.03066	-72.9471	-19.251	-15.3143
-0.03113	-73.7043	-19.5433	-15.5714
-0.03144	-74.69	-19.8489	-15.8286
-0.03185	-75.5329	-20.1943	-16.0857
-0.03214	-76.5471	-20.5264	-16.3429
-0.03249	-77.4757	-20.832	-16.5857
-0.03282	-78.4329	-21.1509	-16.8571
-0.03315	-79.39	-21.4963	-17.1143
-0.03352	-80.29	-21.8417	-17.3857
-0.03386	-81.2329	-22.1739	-17.6429
-0.03416	-82.2329	-22.5193	-17.9
-0.03455	-83.1043	-22.8647	-18.1571
-0.03483	-84.1329	-23.1836	-18.4286
-0.03512	-85.1471	-23.5024	-18.7
-0.03551	-86.0186	-23.8744	-18.9714
-0.03585	-86.9614	-24.2199	-19.2429
-0.03613	-87.99	-24.5387	-19.5286
-0.03649	-88.9043	-24.8841	-19.8
-0.03681	-89.8757	-25.2163	-20.0857
-0.03716	-90.8043	-25.575	-20.3571
-0.0374	-91.89	-25.9204	-20.6429
-0.03768	-92.9186	-26.2659	-20.9286
-0.03804	-93.8329	-26.6246	-21.2143
-0.03839	-94.7614	-26.97	-21.4857
-0.03868	-95.7757	-27.3287	-21.7714
-0.03888	-96.9186	-27.6609	-22.0857
-0.03933	-97.7043	-28.0196	-22.3714
-0.03964	-98.69	-28.3783	-22.6571
-0.03995	-99.6757	-28.737	-22.9714
-0.04032	-100.576	-29.0824	-23.2571
-0.04065	-101.533	-29.4411	-23.5571
-0.041	-102.461	-29.7866	-23.8571
-0.04137	-103.361	-30.1187	-24.1571
-0.04174	-104.261	-30.4907	-24.4714
-0.04202	-105.29	-30.8229	-24.7714
-0.04243	-106.133	-31.2081	-25.0714
-0.0428	-107.033	-31.5536	-25.3857
-0.04305	-108.104	-31.8857	-25.7
-0.04329	-109.19	-32.2444	-26.0143
-0.04369	-110.047	-32.6031	-26.3143
-0.04402	-111.004	-32.9751	-26.6286
-0.04433	-111.99	-33.3339	-26.9429
-0.04474	-112.833	-33.6926	-27.2714
-0.04511	-113.733	-34.0646	-27.5857
-0.04538	-114.776	-34.4233	-27.9
-0.04578	-115.633	-34.8219	-28.2286
-0.04608	-116.633	-35.1673	-28.5571
-0.04653	-117.419	-35.5393	-28.8857
-0.04685	-118.39	-35.9113	-29.2143
-0.04728	-119.204	-36.27	-29.5429
-0.04765	-120.104	-36.642	-29.8714
-0.04798	-121.061	-37.014	-30.2143
-0.04834	-121.976	-37.3993	-30.5429
-0.04856	-123.09	-37.758	-30.8714
-0.04884	-124.119	-38.1699	-31.2143
-0.04926	-124.947	-38.5419	-31.5429
-0.04965	-125.819	-38.9139	-31.9
-0.05006	-126.661	-39.2991	-32.2571
-0.05045	-127.533	-39.6844	-32.5857
-0.05077	-128.504	-40.1096	-32.9429
-0.05104	-129.547	-40.4949	-33.2714
-0.05137	-130.504	-40.8934	-33.6571
-0.05171	-131.447	-41.2787	-34.0143
-0.0521	-132.319	-41.6773	-34.3571
-0.05248	-133.204	-42.0493	-34.7286
-0.05279	-134.19	-42.4479	-35.0714
-0.05316	-135.09	-42.8464	-35.4429
-0.05334	-136.261	-43.245	-35.8286
-0.05361	-137.304	-43.6569	-36.1857
-0.05401	-138.161	-44.0289	-36.5571
-0.05435	-139.104	-44.4274	-36.9143
-0.05468	-140.061	-44.7994	-37.2857
-0.05492	-141.147	-45.1449	-37.6429
-0.05529	-142.047	-45.5567	-37.9857
-0.0556	-143.033	-45.9686	-38.3571
-0.0559	-144.033	-46.3406	-38.7286
-0.0564	-144.747	-46.7126	-39.1143
-0.0569	-145.461	-47.151	-39.5
-0.0572	-146.461	-47.5761	-39.8571
-0.0576	-147.319	-47.9349	-40.2286
-0.0579	-148.319	-48.36	-40.6143
-0.0583	-149.176	-48.8117	-40.9857
-0.0586	-150.176	-49.2103	-41.3714
-0.0588	-151.319	-49.5956	-41.7714
-0.0591	-152.319	-49.9941	-42.1429
-0.0596	-153.033	-50.4193	-42.5143
-0.06	-153.89	-50.8444	-42.9
-0.0603	-154.89	-51.2164	-43.3
-0.0606	-155.89	-51.6549	-43.6857
-0.061	-156.747	-52.0933	-44.1
-0.0613	-157.747	-52.5051	-44.4714
-0.0617	-158.604	-52.9303	-44.8714
-0.062	-159.604	-53.289	-45.2571
-0.0624	-160.461	-53.6876	-45.6714
-0.0628	-161.319	-54.126	-46.0714
-0.0632	-162.176	-54.5246	-46.4571
-0.0636	-163.033	-54.9497	-46.9
-0.0639	-164.033	-55.3616	-47.3
-0.0643	-164.89	-55.8266	-47.7143
-0.0648	-165.604	-56.3314	-48.1
-0.0651	-166.604	-56.8097	-48.5
-0.0654	-167.604	-57.2614	-48.9286
-0.0658	-168.461	-57.6999	-49.3286
-0.0661	-169.461	-58.1516	-49.7571
-0.0665	-170.319	-58.5501	-50.1857
-0.0669	-171.176	-58.9221	-50.5714
-0.0673	-172.033	-59.334	-50.9857
-0.0676	-173.033	-59.7724	-51.4143
-0.0681	-173.747	-60.1444	-51.8286
-0.0684	-174.747	-60.5829	-52.2429
-0.0688	-175.604	-60.9283	-52.6714
-0.0691	-176.604	-61.38	-53.1
-0.0694	-177.604	-61.7387	-53.5143
-0.0699	-178.319	-62.2037	-53.9286
-0.0703	-179.176	-62.5757	-54.3286
-0.0706	-180.176	-63.0274	-54.7714
-0.0709	-181.176	-63.3729	-55.3
-0.0713	-182.033	-63.7183	-55.7286
-0.0717	-182.89	-64.1301	-56.1286
-0.0721	-183.747	-64.6084	-56.5571
-0.0726	-184.461	-64.8741	-56.9857
-0.073	-185.319	-65.286	-57.4143
-0.0734	-186.176	-65.7377	-57.8286
-0.0736	-187.319	-66.0831	-58.3143
-0.0738	-188.461	-66.3887	-58.7571
-0.0743	-189.176	-66.7341	-59.1714
-0.0747	-190.033	-67.1859	-59.6143
-0.0751	-190.89	-67.5977	-60.0286
-0.0755	-191.747	-67.9697	-60.4857
-0.076	-192.461	-68.4214	-60.9429
-0.0764	-193.319	-68.7403	-61.3857
-0.0769	-194.033	-69.1389	-61.8286
-0.0773	-194.89	-69.6171	-62.2571
-0.0775	-196.033	-70.0157	-62.7
-0.078	-196.747	-70.773	-63.1143
-0.0785	-197.461	-72.1016	-63.5857
-0.0788	-198.461	-72.7127	-64.0143
-0.0792	-199.319	-73.1511	-64.4714
-0.0796	-200.176	-73.5231	-64.9286
-0.08	-201.033	-73.9881	-65.3429
-0.0804	-201.89	-74.4399	-65.7714
-0.0808	-202.747	-74.9314	-66.1571
-0.0812	-203.604	-75.3699	-66.6429
-0.0818	-204.176	-75.7817	-67.2143
-0.0824	-204.747	-76.2733	-67.7
-0.0829	-205.461	-76.7117	-68.1714
-0.0832	-206.461	-77.1634	-68.6143
-0.0834	-207.604	-77.5354	-69.0857
-0.0839	-208.319	-78.0004	-69.5857
-0.0844	-209.033	-78.399	-70
-0.0848	-209.89	-78.8109	-70.4429
-0.0854	-210.461	-79.3024	-70.8714
-0.0857	-211.461	-79.7409	-71.3286
-0.0861	-212.319	-80.2191	-71.7571
-0.0867	-212.89	-80.724	-72.2429
-0.0873	-213.461	-81.1093	-72.7286
-0.0877	-214.319	-81.6009	-73.2286
-0.0883	-214.89	-82.0526	-73.7
-0.0889	-215.461	-82.5043	-74.2
-0.0894	-216.176	-82.9161	-74.6143
-0.0899	-216.89	-83.3811	-75.0857
-0.0906	-217.319	-83.8329	-75.5714
-0.0912	-217.89	-84.2846	-76.0857
-0.0915	-218.89	-84.7097	-76.7
-0.0918	-219.89	-85.1614	-77.2
-0.092	-221.033	-85.6663	-77.6571
-0.0922	-222.176	-86.1711	-78.1286
-0.0926	-223.033	-86.6627	-78.6143
-0.0933	-223.461	-87.1543	-79.0429
-0.0938	-224.176	-87.5794	-79.4714
-0.0941	-225.176	-88.0046	-80.0143
-0.0944	-226.176	-88.4829	-80.4857
-0.0948	-227.033	-88.9611	-80.9286
-0.0952	-227.89	-89.4793	-81.3714
-0.0958	-228.461	-89.8911	-81.9286
-0.0962	-229.319	-90.3827	-82.4143
-0.0967	-230.033	-90.8743	-82.8714
-0.0971	-230.89	-91.4057	-83.3286
-0.0974	-231.89	-91.9106	-83.7429
-0.098	-232.461	-92.3623	-84.2286
-0.0984	-233.319	-92.8406	-84.6714
-0.0986	-234.461	-93.651	-85.1143
-0.0989	-235.461	-94.0496	-85.5571
-0.0994	-236.176	-94.5544	-86.0571
-0.0999	-236.89	-94.8999	-86.7429
-0.1005	-237.461	-95.2984	-87.1857
-0.1008	-238.461	-95.7634	-87.6857
-0.1014	-239.033	-96.0557	-88.2429
-0.1021	-239.461	-96.4277	-88.7286
-0.1027	-240.033	-96.9326	-89.1286
-0.1033	-240.604	-97.4109	-89.5714
-0.1038	-241.319	-97.743	-90.0714
-0.1042	-242.176	-98.1814	-90.7286
-0.1048	-242.747	-98.5933	-91.2143
-0.1055	-243.176	-99.0317	-91.6857
-0.1061	-243.747	-99.4303	-92.1286
-0.1058	-245.604	-99.8554	-92.5857
-0.106	-246.747	-100.174	-93.1286
-0.1062	-247.89	-100.599	-93.7429
-0.1067	-248.604	-100.971	-94.2
-0.1072	-249.319	-101.33	-94.6714
-0.1077	-250.033	-101.915	-95.1286
-0.1084	-250.461	-102.247	-95.5429
-0.1091	-250.89	-102.592	-96.0286
-0.1096	-251.604	-102.924	-96.4857
-0.1096	-253.033	-103.27	-96.8857
-0.1099	-254.033	-103.589	-97.3429
-0.1105	-254.604	-103.908	-98.1286
-0.1109	-255.461	-104.253	-98.8
-0.1116	-255.89	-104.652	-99.2857
-0.1122	-256.461	-105.143	-99.8143
-0.1129	-256.89	-105.515	-100.357
-0.1134	-257.604	-105.874	-100.871
-0.1137	-258.604	-106.233	-101.386
-0.1144	-259.033	-106.618	-101.843
-0.1151	-259.461	-106.95	-102.357
-0.1153	-260.604	-107.402	-102.871
-0.1157	-261.461	-107.787	-103.429
-0.115	-263.89	-108.186	-103.957
-0.1154	-264.747	-108.584	-104.471
-0.1158	-265.604	-109.049	-105.043
-0.1161	-266.604	-109.488	-105.529
-0.1167	-267.176	-109.793	-106.014
-0.1173	-267.747	-110.139	-106.514

## Sheet: Fig. 4b
	Overpotential @ 10 mA cm-2 (mV)	Error bar	TOF (s-1)	Error bar
PtPdRhRuCu	9	1.12	4.5	0.12
Pt	43	2.03	1	0.08

## Sheet: Fig. 4c
PtPdRhRuCu		CV-10000			Pt		CV-10000			Commercial Pt/C		CV-10000
V vs RHE	mA cm-2	V vs RHE	mA cm-2		V vs RHE	mA cm-2	V vs RHE	mA cm-2		V vs RHE	mA cm-2	V vs RHE	mA cm-2
0.08461	-0.38579	0.08445	-0.3564		0.08404	-0.06009	0.08408	-0.12027		0.08411	-0.14056	0.08493	0.09489
0.08361	-0.38336	0.08344	-0.34968		0.08305	-0.06524	0.08313	-0.18443		0.08311	-0.1399	0.08394	0.0913
0.08261	-0.38487	0.08244	-0.34477		0.08205	-0.0712	0.08214	-0.19386		0.08211	-0.14176	0.08294	0.08781
0.08161	-0.38255	0.08143	-0.33963		0.08105	-0.07231	0.08114	-0.19471		0.08111	-0.14282	0.08194	0.08377
0.08061	-0.38001	0.08042	-0.33512		0.08005	-0.07379	0.08014	-0.193		0.08011	-0.14442	0.08094	0.08086
0.0796	-0.37839	0.07942	-0.33393		0.07905	-0.07367	0.07913	-0.19		0.07911	-0.14468	0.07995	0.07591
0.0786	-0.37526	0.07841	-0.32823		0.07805	-0.0749	0.07814	-0.19314		0.07811	-0.14481	0.07895	0.074
0.0776	-0.3763	0.07741	-0.32443		0.07706	-0.08063	0.07714	-0.19357		0.07711	-0.14707	0.07795	0.07019
0.0766	-0.37248	0.07641	-0.32404		0.07605	-0.0785	0.07614	-0.19357		0.07611	-0.14814	0.07695	0.06693
0.0756	-0.37191	0.0754	-0.31834		0.07506	-0.08209	0.07513	-0.189		0.07511	-0.14774	0.07596	0.06244
0.0746	-0.37121	0.0744	-0.31771		0.07406	-0.08366	0.07413	-0.19086		0.07411	-0.14946	0.07496	0.06097
0.0736	-0.36832	0.0734	-0.31565		0.07306	-0.08356	0.07313	-0.18814		0.07311	-0.1492	0.07396	0.05559
0.07259	-0.36774	0.07239	-0.31233		0.07206	-0.08591	0.07213	-0.19143		0.07211	-0.14986	0.07296	0.05166
0.07159	-0.36762	0.07139	-0.31241		0.07106	-0.08523	0.07113	-0.19171		0.07111	-0.1496	0.07196	0.052
0.07059	-0.36462	0.07039	-0.31051		0.07006	-0.09063	0.07013	-0.19214		0.07011	-0.15159	0.07097	0.04874
0.06959	-0.36612	0.06939	-0.30805		0.06906	-0.09197	0.06913	-0.19214		0.06912	-0.15385	0.06997	0.04459
0.06859	-0.36392	0.06839	-0.30584		0.06806	-0.09243	0.06813	-0.18814		0.06812	-0.15425	0.06897	0.04166
0.06759	-0.36265	0.06738	-0.30299		0.06707	-0.0941	0.06713	-0.18957		0.06712	-0.15451	0.06797	0.0365
0.06659	-0.36346	0.06638	-0.30228		0.06607	-0.09511	0.06613	-0.19129		0.06612	-0.15571	0.06698	0.03447
0.06559	-0.36138	0.06538	-0.30085		0.06507	-0.09691	0.06513	-0.19086		0.06512	-0.15504	0.06598	0.03324
0.06459	-0.36126	0.06438	-0.29824		0.06407	-0.1013	0.06414	-0.193		0.06412	-0.15797	0.06498	0.02661
0.06359	-0.36265	0.06338	-0.29682		0.06307	-0.09994	0.06313	-0.19229		0.06312	-0.15757	0.06398	0.02661
0.06259	-0.36057	0.06238	-0.29698		0.06207	-0.09837	0.06213	-0.19043		0.06212	-0.15837	0.06298	0.02234
0.06159	-0.36138	0.06137	-0.29539		0.06107	-0.09983	0.06113	-0.18943		0.06112	-0.15903	0.06199	0.01966
0.06059	-0.36045	0.06037	-0.29523		0.06007	-0.10343	0.06013	-0.19029		0.06012	-0.15996	0.06099	0.01707
0.05959	-0.36033	0.05937	-0.29531		0.05907	-0.10297	0.05913	-0.19057		0.05912	-0.16209	0.05999	0.01269
0.05859	-0.36138	0.05837	-0.29476		0.05807	-0.10297	0.05813	-0.19243		0.05812	-0.16328	0.05899	0.01078
0.05759	-0.35883	0.05737	-0.29508		0.05707	-0.10657	0.05713	-0.192		0.05712	-0.16421	0.05799	0.00786
0.05659	-0.36149	0.05637	-0.29278		0.05608	-0.10904	0.05614	-0.19414		0.05612	-0.16355	0.057	0.00292
0.05559	-0.36184	0.05537	-0.29341		0.05508	-0.1077	0.05513	-0.19243		0.05512	-0.16474	0.056	0.0018
0.05459	-0.36184	0.05437	-0.29357		0.05407	-0.10534	0.05414	-0.19286		0.05412	-0.16554	0.055	-0.00146
0.05359	-0.36473	0.05337	-0.29452		0.05308	-0.11096	0.05313	-0.19186		0.05313	-0.16607	0.05401	-0.00764
0.05259	-0.36519	0.05237	-0.29413		0.05208	-0.11477	0.05214	-0.19343		0.05212	-0.16567	0.05301	-0.00932
0.05159	-0.36577	0.05137	-0.29405		0.05108	-0.11027	0.05114	-0.19457		0.05113	-0.16727	0.05201	-0.01235
0.0506	-0.3682	0.05037	-0.29563		0.05008	-0.1169	0.05014	-0.19557		0.05013	-0.16913	0.05101	-0.01561
0.0496	-0.36924	0.04938	-0.29753		0.04908	-0.1187	0.04914	-0.19529		0.04913	-0.17032	0.05001	-0.0183
0.0486	-0.37052	0.04838	-0.29785		0.04808	-0.11757	0.04814	-0.19743		0.04813	-0.17112	0.04902	-0.02449
0.0476	-0.37538	0.04738	-0.29824		0.04708	-0.12129	0.04714	-0.19843		0.04713	-0.17218	0.04802	-0.02639
0.0466	-0.37515	0.04638	-0.29982		0.04609	-0.12443	0.04614	-0.20329		0.04613	-0.17192	0.04702	-0.032
0.0456	-0.37943	0.04538	-0.30172		0.04509	-0.12397	0.04514	-0.20329		0.04513	-0.17338	0.04602	-0.03537
0.04461	-0.38139	0.04438	-0.30164		0.04409	-0.12801	0.04414	-0.20157		0.04413	-0.17418	0.04503	-0.03976
0.04361	-0.38394	0.04338	-0.30426		0.04309	-0.13083	0.04314	-0.20143		0.04313	-0.17697	0.04403	-0.0447
0.04261	-0.38903	0.04239	-0.30837		0.04209	-0.13263	0.04214	-0.204		0.04213	-0.17856	0.04303	-0.0475
0.04161	-0.391	0.04139	-0.30956		0.04109	-0.12981	0.04115	-0.20814		0.04113	-0.17856	0.04204	-0.052
0.04062	-0.39621	0.04039	-0.31074		0.0401	-0.13734	0.04015	-0.21286		0.04014	-0.18055	0.04104	-0.05951
0.03962	-0.4013	0.0394	-0.31391		0.0391	-0.14443	0.03915	-0.215		0.03914	-0.18241	0.04004	-0.06154
0.03863	-0.40523	0.0384	-0.31905		0.0381	-0.14629	0.03815	-0.21429		0.03814	-0.18281	0.03905	-0.06827
0.03763	-0.41102	0.03741	-0.32238		0.0371	-0.14486	0.03715	-0.21314		0.03714	-0.18573	0.03805	-0.07501
0.03664	-0.4168	0.03641	-0.32428		0.0361	-0.14857	0.03615	-0.21886		0.03614	-0.18693	0.03706	-0.0813
0.03564	-0.42085	0.03542	-0.32839		0.03511	-0.15714	0.03515	-0.221		0.03514	-0.18906	0.03606	-0.08613
0.03465	-0.4278	0.03442	-0.33179		0.03411	-0.16243	0.03416	-0.22386		0.03414	-0.19065	0.03507	-0.0931
0.03365	-0.43069	0.03343	-0.33717		0.03312	-0.16514	0.03316	-0.22986		0.03315	-0.19278	0.03407	-0.09893
0.03266	-0.43925	0.03244	-0.34501		0.03212	-0.17114	0.03216	-0.22957		0.03215	-0.19503	0.03307	-0.10657
0.03166	-0.44677	0.03144	-0.34817		0.03112	-0.17586	0.03116	-0.23486		0.03115	-0.19796	0.03208	-0.11264
0.03067	-0.45557	0.03045	-0.35522		0.03013	-0.18114	0.03017	-0.23957		0.03015	-0.20274	0.03108	-0.12129
0.02968	-0.46344	0.02946	-0.36028		0.02913	-0.18714	0.02917	-0.24486		0.02915	-0.20473	0.03009	-0.13083
0.02868	-0.47107	0.02847	-0.36978		0.02813	-0.19229	0.02817	-0.24957		0.02815	-0.2058	0.0291	-0.13767
0.02769	-0.48068	0.02748	-0.37619		0.02714	-0.2	0.02718	-0.25714		0.02716	-0.20952	0.0281	-0.148
0.0267	-0.49248	0.02649	-0.38465		0.02615	-0.21043	0.02618	-0.26071		0.02616	-0.21456	0.02711	-0.15643
0.02571	-0.50174	0.0255	-0.39383		0.02515	-0.22086	0.02519	-0.26943		0.02516	-0.21775	0.02612	-0.16671
0.02473	-0.51933	0.02451	-0.40222		0.02416	-0.22529	0.02419	-0.27671		0.02417	-0.22134	0.02513	-0.17886
0.02374	-0.53275	0.02352	-0.41203		0.02316	-0.23543	0.0232	-0.279		0.02317	-0.22586	0.02413	-0.18971
0.02275	-0.54756	0.02253	-0.42113		0.02217	-0.24429	0.0222	-0.289		0.02217	-0.23011	0.02314	-0.20114
0.02177	-0.5648	0.02154	-0.43055		0.02118	-0.255	0.02121	-0.29643		0.02118	-0.23649	0.02215	-0.21357
0.02078	-0.5832	0.02055	-0.4387		0.02019	-0.26857	0.02022	-0.30771		0.02018	-0.24087	0.02116	-0.22686
0.0198	-0.60148	0.01957	-0.45065		0.0192	-0.27886	0.01922	-0.31643		0.01919	-0.24579	0.02017	-0.24286
0.01882	-0.62601	0.01859	-0.46362		0.01821	-0.29471	0.01823	-0.327		0.01819	-0.25349	0.01918	-0.258
0.01784	-0.64673	0.0176	-0.47573		0.01721	-0.30657	0.01724	-0.33671		0.0172	-0.25907	0.01819	-0.27543
0.01686	-0.67357	0.01662	-0.48839		0.01623	-0.32357	0.01624	-0.34943		0.0162	-0.26651	0.01721	-0.296
0.01588	-0.69949	0.01563	-0.50176		0.01524	-0.33729	0.01525	-0.36214		0.01521	-0.27727	0.01622	-0.31286
0.01491	-0.72831	0.01465	-0.51545		0.01425	-0.35586	0.01426	-0.37743		0.01421	-0.28538	0.01523	-0.33314
0.01394	-0.76314	0.01367	-0.53065		0.01326	-0.37029	0.01328	-0.393		0.01322	-0.29508	0.01425	-0.35586
0.01296	-0.79484	0.01269	-0.54592		0.01227	-0.39086	0.01228	-0.40614		0.01223	-0.30265	0.01326	-0.37857
0.012	-0.83118	0.01171	-0.56491		0.01129	-0.41457	0.0113	-0.42257		0.01124	-0.31447	0.01228	-0.404
0.01103	-0.87364	0.01074	-0.58517		0.0103	-0.43357	0.01031	-0.44071		0.01025	-0.32696	0.0113	-0.42914
0.01007	-0.91414	0.00977	-0.60922		0.00932	-0.45757	0.00932	-0.458		0.00926	-0.34011	0.01032	-0.45543
0.00911	-0.96621	0.0088	-0.63344		0.00834	-0.484	0.00833	-0.47629		0.00826	-0.35181	0.00934	-0.48471
0.00816	-1.01944	0.00783	-0.65821		0.00736	-0.50914	0.00735	-0.49743		0.00728	-0.36576	0.00836	-0.51386
0.0072	-1.07383	0.00687	-0.68614		0.00637	-0.53	0.00636	-0.52014		0.00629	-0.3805	0.00738	-0.54643
0.00626	-1.13284	0.0059	-0.71581		0.00539	-0.55814	0.00538	-0.539		0.0053	-0.39804	0.00641	-0.57929
0.00531	-1.19301	0.00495	-0.75182		0.00441	-0.58743	0.0044	-0.565		0.00431	-0.41505	0.00543	-0.61471
0.00437	-1.25897	0.00399	-0.78181		0.00343	-0.618	0.00341	-0.58829		0.00333	-0.43458	0.00446	-0.65157
0.00343	-1.33303	0.00304	-0.81979		0.00245	-0.64943	0.00243	-0.61343		0.00234	-0.45411	0.00348	-0.69014
0.00249	-1.40824	0.00209	-0.86094		0.00148	-0.67986	0.00145	-0.64286		0.00136	-0.47536	0.00251	-0.73229
0.00162	-1.55751	0.00128	-1.01603		0.0005047	-0.721	0.0004691	-0.67014		0.0003739	-0.49675	0.00154	-0.77829
0.000793	-1.75423	0.000629	-1.28903		-0.0004687	-0.759	-0.0005098	-0.70029		-0.0006065	-0.52279	0.0005762	-0.82314
-2.3e-05	-1.96714	-8e-05	-1.5193		-0.00144	-0.80143	-0.00148	-0.73857		-0.00159	-0.54711	-0.0003881	-0.87414
-0.000829	-2.19163	-0.000785	-1.75273		-0.00241	-0.84971	-0.00246	-0.77186		-0.00257	-0.57328	-0.00135	-0.92486
-0.00163	-2.41843	-0.00146	-2.00595		-0.00338	-0.89143	-0.00343	-0.81143		-0.00355	-0.60078	-0.00232	-0.97786
-0.00242	-2.66837	-0.00214	-2.26075		-0.00434	-0.94443	-0.0044	-0.85014		-0.00452	-0.63373	-0.00328	-1.03443
-0.00318	-2.94377	-0.00274	-2.57569		-0.0053	-0.99943	-0.00537	-0.89457		-0.0055	-0.66668	-0.00423	-1.09386
-0.00388	-3.29207	-0.00331	-2.91832		-0.00626	-1.05786	-0.00633	-0.95314		-0.00647	-0.70175	-0.00519	-1.15371
-0.00416	-4.11943	-0.00384	-3.29419		-0.00721	-1.13529	-0.00727	-1.03843		-0.00744	-0.74466	-0.00615	-1.218
-0.00503	-4.27333	-0.00433	-3.69538		-0.00814	-1.22586	-0.00822	-1.11957		-0.00839	-0.81123	-0.0071	-1.28586
-0.00574	-4.6089	-0.00481	-4.10528		-0.00906	-1.33657	-0.00916	-1.20029		-0.00933	-0.88549	-0.00805	-1.35586
-0.0063	-5.11689	-0.00528	-4.52862		-0.00998	-1.45571	-0.0101	-1.28643		-0.01027	-0.968	-0.009	-1.42743
-0.00682	-5.67926	-0.00569	-4.9947		-0.01089	-1.58286	-0.01103	-1.38471		-0.01116	-1.11069	-0.00995	-1.50429
-0.00732	-6.25667	-0.00608	-5.47423		-0.0118	-1.71286	-0.01196	-1.48143		-0.01196	-1.38304	-0.01089	-1.58857
-0.00781	-6.84797	-0.00627	-6.1136		-0.01271	-1.84	-0.01289	-1.58143		-0.01282	-1.5717	-0.01183	-1.67429
-0.00827	-7.46241	-0.00666	-6.59946		-0.01362	-1.97143	-0.01381	-1.69286		-0.0138	-1.60093	-0.01277	-1.76143
-0.00874	-8.08264	-0.00689	-7.20876		-0.01453	-2.10571	-0.01473	-1.82		-0.01473	-1.69393	-0.01367	-1.89857
-0.00898	-8.95397	-0.0072	-7.75318		-0.01543	-2.24429	-0.01564	-1.94143		-0.01556	-1.91846	-0.01454	-2.08857
-0.00932	-9.72347	-0.00751	-8.30076		-0.01633	-2.39143	-0.01656	-2.06		-0.01648	-2.02076	-0.01542	-2.25429
-0.00933	-10.8656	-0.00779	-8.8705		-0.01722	-2.54143	-0.01747	-2.18143		-0.01736	-2.17886	-0.0163	-2.42429
-0.01004	-11.2092	-0.0081	-9.4165		-0.01812	-2.69	-0.01839	-2.3		-0.01824	-2.33961	-0.01718	-2.59714
-0.01044	-11.8989	-0.00843	-9.94667		-0.01901	-2.84286	-0.0193	-2.42286		-0.01912	-2.49904	-0.01805	-2.78
-0.01047	-13.0213	-0.00874	-10.4927		-0.0199	-3.00286	-0.02021	-2.56286		-0.01999	-2.67043	-0.01892	-2.96429
-0.0111	-13.4495	-0.00904	-11.0466		-0.02079	-3.15857	-0.02111	-2.7		-0.02085	-2.85776	-0.01979	-3.15714
-0.01113	-14.5719	-0.00931	-11.6242		-0.02167	-3.32429	-0.02202	-2.83		-0.02171	-3.03844	-0.02065	-3.35
-0.0116	-15.1852	-0.00961	-12.1781		-0.02255	-3.49714	-0.02293	-2.96143		-0.02255	-3.26031	-0.02152	-3.54714
-0.012	-15.8795	-0.0099	-12.74		-0.02343	-3.66714	-0.02383	-3.1		-0.02328	-3.61371	-0.02238	-3.74857
-0.01236	-16.62	-0.01019	-13.3018		-0.02431	-3.83857	-0.02471	-3.26857		-0.02407	-3.88607	-0.02323	-3.95429
-0.01263	-17.4648	-0.01046	-13.8794		-0.02519	-4.00857	-0.0256	-3.43		-0.02492	-4.09864	-0.02409	-4.15857
-0.013	-18.1938	-0.01077	-14.4254		-0.02607	-4.18429	-0.02649	-3.57857		-0.02573	-4.34841	-0.02493	-4.38571
-0.0133	-19.0038	-0.01106	-14.9873		-0.02694	-4.36714	-0.0274	-3.71714		-0.02656	-4.56497	-0.02578	-4.60571
-0.01374	-19.6518	-0.01131	-15.5807		-0.02782	-4.54286	-0.0283	-3.86286		-0.02741	-4.76691	-0.02662	-4.82286
-0.01394	-20.5775	-0.01156	-16.1742		-0.02868	-4.74857	-0.02919	-4.00857		-0.02823	-5.0034	-0.02747	-5.04143
-0.01439	-21.2139	-0.0118	-16.7756		-0.02954	-4.94286	-0.03009	-4.15		-0.02902	-5.29436	-0.02832	-5.25857
-0.01439	-22.371	-0.01208	-17.3453		-0.03041	-5.13286	-0.03099	-4.29429		-0.02974	-5.66237	-0.02917	-5.47857
-0.01479	-23.0653	-0.01233	-17.9388		-0.03128	-5.31714	-0.03189	-4.44143		-0.03054	-5.9241	-0.03001	-5.70429
-0.01512	-23.8406	-0.01248	-18.6114		-0.03215	-5.50714	-0.03279	-4.58857		-0.03143	-6.0729	-0.03085	-5.93
-0.01545	-24.6159	-0.01261	-19.2999		-0.03301	-5.69571	-0.03368	-4.73857		-0.0322	-6.37183	-0.03169	-6.15429
-0.01579	-25.3796	-0.01301	-19.7746		-0.03388	-5.88429	-0.03458	-4.89286		-0.033	-6.6402	-0.03253	-6.38571
-0.01623	-26.0276	-0.01336	-20.289		-0.03476	-6.05143	-0.03547	-5.04714		-0.03384	-6.85144	-0.03337	-6.61714
-0.0165	-26.8723	-0.01366	-20.8429		-0.03562	-6.26286	-0.03637	-5.18714		-0.03463	-7.13841	-0.0342	-6.85143
-0.01684	-27.636	-0.01393	-21.4205		-0.03648	-6.45714	-0.03725	-5.35571		-0.03544	-7.38021	-0.03504	-7.08714
-0.01717	-28.4113	-0.01412	-22.0615		-0.03734	-6.65571	-0.03815	-5.49857		-0.03625	-7.64593	-0.03587	-7.32429
-0.01758	-29.094	-0.0144	-22.6312		-0.0382	-6.85429	-0.03903	-5.67571		-0.03704	-7.91829	-0.0367	-7.56571
-0.01788	-29.904	-0.01469	-23.1931		-0.03906	-7.05429	-0.03991	-5.84429		-0.03779	-8.24511	-0.03754	-7.80429
-0.01822	-30.6678	-0.01487	-23.8419		-0.03993	-7.23857	-0.04079	-6.01143		-0.03865	-8.43244	-0.03837	-8.04429
-0.01855	-31.443	-0.01514	-24.4196		-0.04078	-7.45143	-0.04168	-6.16571		-0.03947	-8.67026	-0.0392	-8.29
-0.01887	-32.2299	-0.01544	-24.9735		-0.04165	-7.64571	-0.04257	-6.33429		-0.04027	-8.94129	-0.04002	-8.54143
-0.01924	-32.9589	-0.01567	-25.5828		-0.0425	-7.85571	-0.04345	-6.5		-0.04104	-9.2442	-0.04084	-8.79429
-0.01952	-33.792	-0.01594	-26.1605		-0.04336	-8.05714	-0.04434	-6.66429		-0.04184	-9.5139	-0.04167	-9.04571
-0.01987	-34.5442	-0.01621	-26.7381		-0.04421	-8.26571	-0.04522	-6.82857		-0.04263	-9.79024	-0.04249	-9.3
-0.02023	-35.2848	-0.01651	-27.292		-0.04507	-8.46857	-0.0461	-7.00286		-0.04343	-10.0613	-0.04331	-9.55429
-0.02057	-36.0485	-0.01672	-27.9171		-0.04592	-8.67857	-0.04698	-7.16857		-0.04422	-10.3416	-0.04413	-9.81143
-0.02081	-36.9279	-0.01694	-28.5344		-0.04678	-8.88857	-0.04787	-7.33		-0.045	-10.6272	-0.04495	-10.0743
-0.0212	-37.6338	-0.01725	-29.0804		-0.04763	-9.09429	-0.04876	-7.49286		-0.04581	-10.8783	-0.04577	-10.3329
-0.02147	-38.4785	-0.01749	-29.6818		-0.04848	-9.30714	-0.04963	-7.67143		-0.04661	-11.1427	-0.04658	-10.5971
-0.02182	-39.2306	-0.01775	-30.2673		-0.04934	-9.51857	-0.0505	-7.85286		-0.0474	-11.4297	-0.04739	-10.8657
-0.02215	-40.0059	-0.01801	-30.8529		-0.05018	-9.73571	-0.05139	-8.01857		-0.0482	-11.6954	-0.04821	-11.1286
-0.02252	-40.7349	-0.01833	-31.391		-0.05103	-9.95	-0.05228	-8.17714		-0.04899	-11.9757	-0.04902	-11.3929
-0.02287	-41.487	-0.01866	-31.9211		-0.05188	-10.17	-0.05316	-8.34714		-0.04977	-12.2601	-0.04984	-11.6571
-0.0232	-42.2623	-0.01891	-32.5146		-0.05273	-10.3886	-0.05404	-8.51857		-0.05055	-12.559	-0.05065	-11.93
-0.02354	-43.026	-0.01925	-33.0369		-0.05358	-10.6057	-0.05492	-8.69143		-0.05132	-12.8606	-0.05146	-12.2014
-0.02389	-43.7782	-0.01952	-33.6145		-0.05442	-10.8357	-0.05579	-8.86714		-0.05212	-13.1329	-0.05227	-12.4757
-0.02428	-44.484	-0.0198	-34.1843		-0.05526	-11.06	-0.05668	-9.03571		-0.05289	-13.4319	-0.05307	-12.7557
-0.02461	-45.2593	-0.02014	-34.7065		-0.0561	-11.28	-0.05755	-9.22		-0.05367	-13.7241	-0.05387	-13.04
-0.02496	-46.0115	-0.0204	-35.2921		-0.05695	-11.5071	-0.05842	-9.40571		-0.05444	-14.0297	-0.05468	-13.3171
-0.02533	-46.7405	-0.02067	-35.8697		-0.05779	-11.7314	-0.0593	-9.57429		-0.05522	-14.322	-0.05548	-13.5929
-0.02566	-47.5158	-0.02101	-36.392		-0.05863	-11.9557	-0.06017	-9.75286		-0.056	-14.6143	-0.05629	-13.8657
-0.02595	-48.3373	-0.02126	-36.9855		-0.05946	-12.1943	-0.06105	-9.92286		-0.05678	-14.9066	-0.0571	-14.1471
-0.02633	-49.0548	-0.02151	-37.5789		-0.0603	-12.4314	-0.06194	-10.0914		-0.05755	-15.2121	-0.0579	-14.4286
-0.0266	-49.8995	-0.0218	-38.1408		-0.06113	-12.6671	-0.06281	-10.2657		-0.05831	-15.531	-0.0587	-14.7143
-0.02696	-50.64	-0.02211	-38.6868		-0.06197	-12.8957	-0.06368	-10.45		-0.05908	-15.8366	-0.0595	-15
-0.0273	-51.4038	-0.02239	-39.2565		-0.0628	-13.1457	-0.06456	-10.6329		-0.05986	-16.1289	-0.0603	-15.2857
-0.02764	-52.1675	-0.02269	-39.8104		-0.06363	-13.3786	-0.06543	-10.8129		-0.06064	-16.4211	-0.0611	-15.5714
-0.02797	-52.9428	-0.02295	-40.396		-0.06447	-13.6171	-0.06631	-10.99		-0.0614	-16.74	-0.06189	-15.8714
-0.02836	-53.6486	-0.02325	-40.9499		-0.0653	-13.8586	-0.06717	-11.1814		-0.06216	-17.0589	-0.06268	-16.1714
-0.0287	-54.4123	-0.02351	-41.5354		-0.06614	-14.0914	-0.06804	-11.37		-0.06293	-17.3644	-0.06347	-16.4714
-0.02902	-55.1992	-0.02387	-42.0419		-0.06696	-14.3429	-0.06892	-11.5471		-0.0637	-17.67	-0.06426	-16.7714
-0.02935	-55.9745	-0.02416	-42.6037		-0.06779	-14.5857	-0.06978	-11.74		-0.06447	-17.9756	-0.06505	-17.0714
-0.02968	-56.7498	-0.02442	-43.1893		-0.06862	-14.8286	-0.07065	-11.9329		-0.06523	-18.2944	-0.06584	-17.3714
-0.02995	-57.5945	-0.0246	-43.8381		-0.06945	-15.0714	-0.07152	-12.1114		-0.06599	-18.6133	-0.06662	-17.6857
-0.03034	-58.3003	-0.02481	-44.4633		-0.07028	-15.3143	-0.07239	-12.3014		-0.06674	-18.9454	-0.06742	-17.9714
-0.03066	-59.0872	-0.02512	-45.0093		-0.0711	-15.5714	-0.07326	-12.49		-0.06751	-19.251	-0.0682	-18.2857
-0.03113	-59.7005	-0.02541	-45.5711		-0.07192	-15.8286	-0.07413	-12.6771		-0.06829	-19.5433	-0.06898	-18.6
-0.03144	-60.4989	-0.02572	-46.1171		-0.07274	-16.0857	-0.07499	-12.8643		-0.06906	-19.8489	-0.06976	-18.9143
-0.03185	-61.1816	-0.02602	-46.671		-0.07356	-16.3429	-0.07586	-13.0629		-0.0698	-20.1943	-0.07054	-19.2286
-0.03214	-62.0032	-0.02637	-47.1853		-0.07439	-16.5857	-0.07672	-13.2586		-0.07055	-20.5264	-0.07132	-19.5429
-0.03249	-62.7553	-0.02665	-47.7551		-0.0752	-16.8571	-0.07759	-13.4443		-0.07132	-20.832	-0.07211	-19.8429
-0.03282	-63.5306	-0.02696	-48.3011		-0.07602	-17.1143	-0.07846	-13.6214		-0.07208	-21.1509	-0.07289	-20.1571
-0.03315	-64.3059	-0.02729	-48.8313		-0.07683	-17.3857	-0.07932	-13.8214		-0.07282	-21.4963	-0.07365	-20.5
-0.03352	-65.0349	-0.0276	-49.3773		-0.07765	-17.6429	-0.08018	-14.03		-0.07356	-21.8417	-0.07442	-20.8286
-0.03386	-65.7986	-0.02792	-49.9153		-0.07847	-17.9	-0.08104	-14.2243		-0.07431	-22.1739	-0.0752	-21.1429
-0.03416	-66.6086	-0.02817	-50.5088		-0.07929	-18.1571	-0.08191	-14.4143		-0.07505	-22.5193	-0.07597	-21.4714
-0.03455	-67.3145	-0.02835	-51.1577		-0.0801	-18.4286	-0.08277	-14.6143		-0.07579	-22.8647	-0.07673	-21.8143
-0.03483	-68.1476	-0.02863	-51.7274		-0.08091	-18.7	-0.08363	-14.8143		-0.07655	-23.1836	-0.0775	-22.1429
-0.03512	-68.9692	-0.0289	-52.3051		-0.08172	-18.9714	-0.0845	-15		-0.07731	-23.5024	-0.07826	-22.4857
-0.03551	-69.675	-0.02924	-52.8273		-0.08253	-19.2429	-0.08536	-15.2		-0.07803	-23.8744	-0.07903	-22.8143
-0.03585	-70.4388	-0.02958	-53.3496		-0.08333	-19.5286	-0.08622	-15.4		-0.07877	-24.2199	-0.07979	-23.1571
-0.03613	-71.2719	-0.02993	-53.8639		-0.08414	-19.8	-0.08707	-15.6143		-0.07953	-24.5387	-0.08055	-23.5
-0.03649	-72.0125	-0.03025	-54.402		-0.08494	-20.0857	-0.08792	-15.8286		-0.08027	-24.8841	-0.08131	-23.8429
-0.03681	-72.7993	-0.0305	-54.9955		-0.08575	-20.3571	-0.08878	-16.0286		-0.08102	-25.2163	-0.08206	-24.2
-0.03716	-73.5515	-0.03082	-55.5336		-0.08655	-20.6429	-0.08964	-16.2286		-0.08175	-25.575	-0.08281	-24.5571
-0.0374	-74.4309	-0.03114	-56.0717		-0.08735	-20.9286	-0.09049	-16.4429		-0.08249	-25.9204	-0.08357	-24.9
-0.03768	-75.264	-0.03149	-56.586		-0.08815	-21.2143	-0.09135	-16.6429		-0.08323	-26.2659	-0.08432	-25.2571
-0.03804	-76.0046	-0.03176	-57.1637		-0.08896	-21.4857	-0.09221	-16.8429		-0.08396	-26.6246	-0.08508	-25.6
-0.03839	-76.7568	-0.03208	-57.7018		-0.08976	-21.7714	-0.09306	-17.0571		-0.0847	-26.97	-0.08583	-25.9571
-0.03868	-77.5783	-0.03231	-58.3111		-0.09054	-22.0857	-0.09391	-17.2714		-0.08543	-27.3287	-0.08658	-26.3143
-0.03888	-78.504	-0.03254	-58.9204		-0.09134	-22.3714	-0.09477	-17.4714		-0.08618	-27.6609	-0.08733	-26.6714
-0.03933	-79.1405	-0.03286	-59.4584		-0.09214	-22.6571	-0.09562	-17.6857		-0.08691	-28.0196	-0.08808	-27.0286
-0.03964	-79.9389	-0.03319	-59.9886		-0.09292	-22.9714	-0.09648	-17.8857		-0.08764	-28.3783	-0.08883	-27.3857
-0.03995	-80.7373	-0.03353	-60.5109		-0.09372	-23.2571	-0.09734	-18.0857		-0.08837	-28.737	-0.08958	-27.7429
-0.04032	-81.4663	-0.03389	-61.0173		-0.09451	-23.5571	-0.09818	-18.3143		-0.08911	-29.0824	-0.09033	-28.1
-0.04065	-82.2416	-0.03424	-61.5317		-0.0953	-23.8571	-0.09902	-18.5429		-0.08984	-29.4411	-0.09107	-28.4714
-0.041	-82.9938	-0.0346	-62.0381		-0.09609	-24.1571	-0.09988	-18.7429		-0.09058	-29.7866	-0.09185	-28.7857
-0.04137	-83.7228	-0.03489	-62.5999		-0.09687	-24.4714	-0.10073	-18.9571		-0.09133	-30.1187	-0.0926	-29.1429
-0.04174	-84.4518	-0.03525	-63.1063		-0.09766	-24.7714	-0.10157	-19.1857		-0.09205	-30.4907	-0.09335	-29.5
-0.04202	-85.2849	-0.03566	-63.5732		-0.09845	-25.0714	-0.10241	-19.4143		-0.0928	-30.8229	-0.09409	-29.8714
-0.04243	-85.9676	-0.03599	-64.1034		-0.09923	-25.3857	-0.10325	-19.6429		-0.09351	-31.2081	-0.09482	-30.2571
-0.0428	-86.6966	-0.03627	-64.6731		-0.10001	-25.7	-0.1041	-19.8571		-0.09425	-31.5536	-0.09557	-30.6143
-0.04305	-87.5645	-0.03656	-65.235		-0.10079	-26.0143	-0.10495	-20.0714		-0.095	-31.8857	-0.09631	-30.9857
-0.04329	-88.4439	-0.03684	-65.8047		-0.10158	-26.3143	-0.10579	-20.3		-0.09573	-32.2444	-0.09705	-31.3571
-0.04369	-89.1382	-0.03698	-66.4852		-0.10236	-26.6286	-0.10663	-20.5286		-0.09646	-32.6031	-0.09778	-31.7429
-0.04402	-89.9135	-0.03734	-66.9917		-0.10314	-26.9429	-0.10748	-20.7429		-0.09718	-32.9751	-0.09852	-32.1143
-0.04433	-90.7119	-0.03775	-67.4585		-0.10391	-27.2714	-0.10833	-20.9571		-0.09791	-33.3339	-0.09925	-32.5
-0.04474	-91.3946	-0.03815	-67.9333		-0.10469	-27.5857	-0.10916	-21.2		-0.09864	-33.6926	-0.09999	-32.8714
-0.04511	-92.1236	-0.0385	-68.4476		-0.10547	-27.9	-0.11	-21.4286		-0.09936	-34.0646	-0.10073	-33.2429
-0.04538	-92.9683	-0.03885	-68.962		-0.10624	-28.2286	-0.11084	-21.6571		-0.10009	-34.4233	-0.10146	-33.6286
-0.04578	-93.6626	-0.03924	-69.4447		-0.10701	-28.5571	-0.11167	-21.9		-0.10079	-34.8219	-0.10218	-34.0286
-0.04608	-94.4726	-0.0396	-69.9511		-0.10778	-28.8857	-0.11251	-22.1286		-0.10153	-35.1673	-0.1029	-34.4286
-0.04653	-95.109	-0.03995	-70.4655		-0.10855	-29.2143	-0.11334	-22.3714		-0.10225	-35.5393	-0.10362	-34.8286
-0.04685	-95.8959	-0.04013	-71.1143		-0.10932	-29.5429	-0.11418	-22.6		-0.10297	-35.9113	-0.10435	-35.2143
-0.04728	-96.5555	-0.04013	-71.9056		-0.11009	-29.8714	-0.11501	-22.8429		-0.1037	-36.27	-0.10508	-35.6
-0.04765	-97.2845	-0.04042	-72.4675		-0.11085	-30.2143	-0.11584	-23.0857		-0.10442	-36.642	-0.10582	-35.9714
-0.04798	-98.0598	-0.0408	-72.9581		-0.11162	-30.5429	-0.11667	-23.3286		-0.10514	-37.014	-0.10652	-36.4
-0.04834	-98.8003	-0.04117	-73.4566		-0.11239	-30.8714	-0.11751	-23.5571		-0.10585	-37.3993	-0.10724	-36.8
-0.04856	-99.7029	-0.04155	-73.9472		-0.11315	-31.2143	-0.11833	-23.8143		-0.10658	-37.758	-0.10795	-37.2143
-0.04884	-100.536	-0.04186	-74.4932		-0.11392	-31.5429	-0.11917	-24.0429		-0.10727	-38.1699	-0.10867	-37.6143
-0.04926	-101.207	-0.04214	-75.0629		-0.11467	-31.9	-0.12	-24.2857		-0.10799	-38.5419	-0.10938	-38.0286
-0.04965	-101.913	-0.04247	-75.5931		-0.11542	-32.2571	-0.12083	-24.5286		-0.10871	-38.9139	-0.1101	-38.4286
-0.05006	-102.596	-0.04285	-76.0837		-0.11619	-32.5857	-0.12167	-24.7571		-0.10942	-39.2991	-0.11084	-38.8
-0.05045	-103.302	-0.04322	-76.5822		-0.11694	-32.9429	-0.12249	-25.0143		-0.11013	-39.6844	-0.11156	-39.2
-0.05077	-104.088	-0.04357	-77.0966		-0.11771	-33.2714	-0.12331	-25.2714		-0.11081	-40.1096	-0.11228	-39.6
-0.05104	-104.933	-0.04393	-77.603		-0.11844	-33.6571	-0.12413	-25.5286		-0.11152	-40.4949	-0.11299	-40.0143
-0.05137	-105.708	-0.04425	-78.1411		-0.11919	-34.0143	-0.12496	-25.7714		-0.11222	-40.8934	-0.11371	-40.4143
-0.05171	-106.472	-0.04452	-78.7188		-0.11995	-34.3571	-0.12577	-26.0429		-0.11293	-41.2787	-0.11441	-40.8429
-0.0521	-107.178	-0.0449	-79.2094		-0.12069	-34.7286	-0.1266	-26.2857		-0.11363	-41.6773	-0.1151	-41.2857
-0.05248	-107.895	-0.0453	-79.6841		-0.12145	-35.0714	-0.12743	-26.5286		-0.11435	-42.0493	-0.1158	-41.7143
-0.05279	-108.694	-0.0457	-80.1589		-0.12219	-35.4429	-0.12825	-26.7857		-0.11505	-42.4479	-0.11651	-42.1286
-0.05316	-109.423	-0.0461	-80.6337		-0.12292	-35.8286	-0.12906	-27.0571		-0.11575	-42.8464	-0.11723	-42.5286
-0.05334	-110.372	-0.0465	-81.1085		-0.12367	-36.1857	-0.12988	-27.3143		-0.11645	-43.245	-0.11794	-42.9429
		-0.0469	-81.5833		-0.12441	-36.5571	-0.1307	-27.5714		-0.11714	-43.6569	-0.11865	-43.3571
		-0.0473	-82.058		-0.12516	-36.9143	-0.13152	-27.8286		-0.11786	-44.0289	-0.11938	-43.7429
		-0.0475	-82.6911		-0.1259	-37.2857	-0.13234	-28.0857		-0.11856	-44.4274	-0.12009	-44.1571
		-0.0479	-83.1659		-0.12665	-37.6429	-0.13316	-28.3429		-0.11928	-44.7994	-0.1208	-44.5714
		-0.0484	-83.5615		-0.12741	-37.9857	-0.13398	-28.6		-0.12002	-45.1449	-0.12151	-44.9857
		-0.0485	-84.2737		-0.12815	-38.3571	-0.13479	-28.8714		-0.12071	-45.5567	-0.12223	-45.3857
		-0.0486	-84.9859		-0.12889	-38.7286	-0.1356	-29.1429		-0.1214	-45.9686	-0.12294	-45.8
		-0.049	-85.4606		-0.12962	-39.1143	-0.13642	-29.4		-0.12212	-46.3406	-0.12363	-46.2429
		-0.0494	-85.9354		-0.13035	-39.5	-0.13724	-29.6571		-0.12284	-46.7126	-0.12434	-46.6571
		-0.0498	-86.4102		-0.1311	-39.8571	-0.13804	-29.9429		-0.12351	-47.151	-0.12504	-47.0857
		-0.0502	-86.885		-0.13184	-40.2286	-0.13886	-30.2		-0.12419	-47.5761	-0.12576	-47.4857
		-0.0505	-87.4389		-0.13257	-40.6143	-0.13967	-30.4714		-0.12492	-47.9349	-0.12646	-47.9143
		-0.0509	-87.9137		-0.13331	-40.9857	-0.14047	-30.7571		-0.1256	-48.36	-0.12716	-48.3429
		-0.0513	-88.3885		-0.13404	-41.3714	-0.14128	-31.0286		-0.12626	-48.8117	-0.12789	-48.7286
		-0.0517	-88.8632		-0.13476	-41.7714	-0.14209	-31.3		-0.12696	-49.2103	-0.1286	-49.1429
		-0.0521	-89.338		-0.1355	-42.1429	-0.14287	-31.6143		-0.12767	-49.5956	-0.12928	-49.6
		-0.0526	-89.7337		-0.13624	-42.5143	-0.14368	-31.8857		-0.12837	-49.9941	-0.12998	-50.0286
		-0.053	-90.2084		-0.13697	-42.9	-0.14449	-32.1571		-0.12905	-50.4193	-0.13069	-50.4429
		-0.0535	-90.6041		-0.13769	-43.3	-0.14531	-32.4143		-0.12973	-50.8444	-0.1314	-50.8571
		-0.054	-90.9998		-0.13842	-43.6857	-0.14611	-32.7		-0.13045	-51.2164	-0.13209	-51.3
		-0.0545	-91.3954		-0.13913	-44.1	-0.14691	-32.9857		-0.13112	-51.6549	-0.1328	-51.7143
		-0.0547	-92.0285		-0.13987	-44.4714	-0.14772	-33.2571		-0.13179	-52.0933	-0.13349	-52.1571
		-0.0551	-92.5032		-0.14059	-44.8714	-0.14851	-33.5571		-0.13248	-52.5051	-0.13418	-52.6
		-0.0555	-92.978		-0.14132	-45.2571	-0.14932	-33.8286		-0.13316	-52.9303	-0.1349	-53
		-0.0559	-93.4528		-0.14203	-45.6714	-0.15013	-34.1		-0.13389	-53.289	-0.1356	-53.4286
		-0.0564	-93.8484		-0.14275	-46.0714	-0.15093	-34.3857		-0.13459	-53.6876	-0.1363	-53.8571
		-0.0567	-94.4024		-0.14348	-46.4571	-0.15171	-34.7		-0.13526	-54.126	-0.137	-54.2857
		-0.0571	-94.8771		-0.14417	-46.9	-0.1525	-35		-0.13596	-54.5246	-0.13769	-54.7286
		-0.0575	-95.3519		-0.14489	-47.3	-0.15331	-35.2714		-0.13664	-54.9497	-0.13839	-55.1571
		-0.058	-95.7476		-0.1456	-47.7143	-0.15411	-35.5571		-0.13733	-55.3616	-0.13909	-55.5857
		-0.0584	-96.2224		-0.14633	-48.1	-0.15489	-35.8714		-0.13798	-55.8266	-0.13979	-56.0143
		-0.0589	-96.618		-0.14705	-48.5	-0.15567	-36.1857		-0.1386	-56.3314	-0.1405	-56.4286
		-0.0594	-97.0136		-0.14775	-48.9286	-0.15646	-36.4857		-0.13924	-56.8097	-0.14116	-56.9143
		-0.0597	-97.5676		-0.14847	-49.3286	-0.15724	-36.8		-0.1399	-57.2614	-0.14184	-57.3714
		-0.0602	-97.9632		-0.14917	-49.7571	-0.15803	-37.1		-0.14057	-57.6999	-0.14256	-57.7714
		-0.0607	-98.3589		-0.14987	-50.1857	-0.15881	-37.4143		-0.14123	-58.1516	-0.14326	-58.2
		-0.0612	-98.7545		-0.1506	-50.5714	-0.15962	-37.6857		-0.14193	-58.5501	-0.14397	-58.6143
		-0.0617	-99.1502		-0.15131	-50.9857	-0.16042	-37.9714		-0.14265	-58.9221	-0.14469	-59.0143
		-0.0621	-99.6249		-0.15201	-51.4143	-0.1612	-38.2857		-0.14334	-59.334	-0.14535	-59.5
		-0.0619	-100.575		-0.15272	-51.8286	-0.16198	-38.6		-0.14401	-59.7724	-0.14602	-59.9714
		-0.0623	-101.049		-0.15343	-52.2429	-0.16278	-38.8857		-0.14473	-60.1444	-0.1467	-60.4286
		-0.0628	-101.445		-0.15413	-52.6714	-0.16356	-39.2		-0.1454	-60.5829	-0.14737	-60.9
		-0.0633	-101.841		-0.15483	-53.1	-0.16434	-39.5143		-0.14614	-60.9283	-0.14806	-61.3429
		-0.0637	-102.315		-0.15554	-53.5143	-0.16513	-39.8143		-0.1468	-61.38	-0.14877	-61.7571
		-0.0641	-102.79		-0.15625	-53.9286	-0.16592	-40.1143		-0.14753	-61.7387	-0.14949	-62.1571
		-0.0645	-103.265		-0.15697	-54.3286	-0.16671	-40.4143		-0.14818	-62.2037	-0.15016	-62.6286
		-0.0648	-103.819		-0.15766	-54.7714	-0.16751	-40.7		-0.1489	-62.5757	-0.15085	-63.0714
		-0.0653	-104.215		-0.15829	-55.3	-0.16827	-41.0429		-0.14956	-63.0274	-0.15155	-63.5
		-0.0657	-104.689		-0.15899	-55.7286	-0.16905	-41.3571		-0.1503	-63.3729	-0.15226	-63.9143
		-0.0662	-105.085		-0.15971	-56.1286	-0.16983	-41.6714		-0.15104	-63.7183	-0.15295	-64.3571
		-0.0667	-105.481		-0.16041	-56.5571	-0.17061	-41.9857		-0.15173	-64.1301	-0.15362	-64.8286
		-0.067	-106.034		-0.16111	-56.9857	-0.17138	-42.3143		-0.15237	-64.6084	-0.15432	-65.2571
		-0.0675	-106.43		-0.16181	-57.4143	-0.17217	-42.6143		-0.15317	-64.8741	-0.15501	-65.7
		-0.0679	-106.905		-0.16252	-57.8286	-0.17293	-42.9571		-0.15386	-65.286	-0.15568	-66.1714
		-0.0683	-107.38		-0.16318	-58.3143	-0.17369	-43.3		-0.15452	-65.7377	-0.15637	-66.6143
		-0.0688	-107.775		-0.16387	-58.7571	-0.17447	-43.6143		-0.15526	-66.0831	-0.15704	-67.0857
		-0.0693	-108.171		-0.16458	-59.1714	-0.17526	-43.9143		-0.15603	-66.3887	-0.15774	-67.5143
		-0.0699	-108.488		-0.16527	-59.6143	-0.17603	-44.2429		-0.15677	-66.7341	-0.15843	-67.9571
		-0.0703	-108.962		-0.16598	-60.0286	-0.17679	-44.5857		-0.15743	-67.1859	-0.15911	-68.4143
		-0.0707	-109.437		-0.16666	-60.4857	-0.17756	-44.9143		-0.15812	-67.5977	-0.15979	-68.8714
		-0.0711	-109.912		-0.16734	-60.9429	-0.17831	-45.2714		-0.15884	-67.9697	-0.16048	-69.3143
		-0.0716	-110.308		-0.16803	-61.3857	-0.1791	-45.5714		-0.1595	-68.4214	-0.16119	-69.7286
		-0.0722	-110.624		-0.16872	-61.8286	-0.17988	-45.8857		-0.16026	-68.7403	-0.1619	-70.1429
					-0.16942	-62.2571	-0.18062	-46.2571		-0.16096	-69.1389	-0.16257	-70.6143
					-0.17011	-62.7	-0.1814	-46.5714		-0.1616	-69.6171	-0.16326	-71.0571
					-0.17082	-63.1143	-0.18217	-46.9		-0.1623	-70.0157	-0.16396	-71.4857
					-0.17149	-63.5857	-0.18292	-47.2571		-0.16273	-70.773	-0.16463	-71.9571
					-0.17219	-64.0143	-0.18368	-47.6		-0.16273	-72.1016	-0.16528	-72.4571
					-0.17287	-64.4714	-0.18446	-47.9143		-0.16327	-72.7127	-0.16597	-72.9
					-0.17355	-64.9286	-0.18521	-48.2714		-0.16394	-73.1511	-0.16666	-73.3429
					-0.17426	-65.3429	-0.18597	-48.6143		-0.16466	-73.5231	-0.16732	-73.8286
					-0.17496	-65.7714	-0.18673	-48.9571		-0.16531	-73.9881	-0.168	-74.2857
					-0.17569	-66.1571	-0.1875	-49.2857		-0.16597	-74.4399	-0.16869	-74.7286
					-0.17635	-66.6429	-0.18827	-49.6143		-0.1666	-74.9314	-0.16934	-75.2286
					-0.17695	-67.2143	-0.18902	-49.9714		-0.16727	-75.3699	-0.17002	-75.6857
					-0.17761	-67.7	-0.18978	-50.3143		-0.16796	-75.7817	-0.17073	-76.1
					-0.17828	-68.1714	-0.19054	-50.6571		-0.16859	-76.2733	-0.17142	-76.5429
					-0.17897	-68.6143	-0.19131	-50.9857		-0.16926	-76.7117	-0.17209	-77.0143
					-0.17964	-69.0857	-0.19207	-51.3286		-0.16992	-77.1634	-0.17276	-77.4857
					-0.18029	-69.5857	-0.19283	-51.6714		-0.17064	-77.5354	-0.17345	-77.9286
					-0.181	-70	-0.19356	-52.0571		-0.17129	-78.0004	-0.17413	-78.3857
					-0.18169	-70.4429	-0.19432	-52.4		-0.17199	-78.399	-0.17484	-78.8
					-0.18239	-70.8714	-0.19507	-52.7571		-0.17268	-78.8109	-0.17553	-79.2429
					-0.18307	-71.3286	-0.19582	-53.1143		-0.17331	-79.3024	-0.17622	-79.6857
					-0.18377	-71.7571	-0.19659	-53.4429		-0.17398	-79.7409	-0.17689	-80.1571
					-0.18443	-72.2429	-0.19735	-53.7857		-0.17462	-80.2191	-0.17755	-80.6429
					-0.18509	-72.7286	-0.1981	-54.1429		-0.17524	-80.724	-0.17823	-81.1
					-0.18574	-73.2286	-0.19888	-54.4571		-0.17595	-81.1093	-0.17894	-81.5143
					-0.18641	-73.7	-0.19964	-54.8		-0.17658	-81.6009	-0.17964	-81.9429
					-0.18706	-74.2	-0.20035	-55.2143		-0.17724	-82.0526	-0.18031	-82.4143
					-0.18777	-74.6143	-0.2011	-55.5714		-0.1779	-82.5043	-0.18098	-82.8857
					-0.18844	-75.0857	-0.20188	-55.8857		-0.17859	-82.9161	-0.18167	-83.3286
					-0.1891	-75.5714	-0.20261	-56.2714		-0.17924	-83.3811	-0.1823	-83.8571
					-0.18974	-76.0857	-0.20332	-56.6857		-0.1799	-83.8329	-0.18297	-84.3286
					-0.19031	-76.7	-0.20406	-57.0571		-0.18056	-84.2846	-0.18361	-84.8429
					-0.19096	-77.2	-0.20481	-57.4143		-0.18124	-84.7097	-0.18426	-85.3429
					-0.19164	-77.6571	-0.20555	-57.7857		-0.1819	-85.1614	-0.18491	-85.8429
					-0.19231	-78.1286	-0.20626	-58.2		-0.18252	-85.6663	-0.18556	-86.3429
					-0.19297	-78.6143	-0.20702	-58.5429		-0.18314	-86.1711	-0.18625	-86.7857
					-0.19367	-79.0429	-0.20778	-58.8857		-0.18377	-86.6627	-0.18692	-87.2571
					-0.19437	-79.4714	-0.20853	-59.2429		-0.1844	-87.1543	-0.1876	-87.7143
					-0.19499	-80.0143	-0.2093	-59.5714		-0.18508	-87.5794	-0.18832	-88.1143
					-0.19566	-80.4857	-0.21006	-59.9143		-0.18576	-88.0046	-0.18897	-88.6143
					-0.19635	-80.9286	-0.21081	-60.2714		-0.1864	-88.4829	-0.18965	-89.0714
					-0.19704	-81.3714	-0.21152	-60.6857		-0.18704	-88.9611	-0.1903	-89.5714
					-0.19765	-81.9286	-0.21223	-61.1		-0.18765	-89.4793	-0.19094	-90.0857
					-0.19831	-82.4143	-0.213	-61.4286		-0.18834	-89.8911	-0.19165	-90.5
					-0.19899	-82.8714	-0.21371	-61.8429		-0.18897	-90.3827	-0.19231	-90.9857
					-0.19967	-83.3286	-0.21437	-62.3286		-0.1896	-90.8743	-0.19298	-91.4571
					-0.20038	-83.7429	-0.21512	-62.6857		-0.1902	-91.4057	-0.19369	-91.8714
					-0.20104	-84.2286	-0.2159	-63		-0.19082	-91.9106	-0.19438	-92.3143
					-0.20173	-84.6714	-0.21664	-63.3714		-0.19148	-92.3623	-0.19506	-92.7714
					-0.20242	-85.1143	-0.21737	-63.7571		-0.19212	-92.8406	-0.19575	-93.2143
					-0.20311	-85.5571	-0.21809	-64.1571		-0.19251	-93.651	-0.19647	-93.6143
					-0.20376	-86.0571	-0.21885	-64.5		-0.19321	-94.0496	-0.1971	-94.1429
					-0.20428	-86.7429	-0.21961	-64.8429		-0.19383	-94.5544	-0.19772	-94.6857
					-0.20497	-87.1857	-0.22034	-65.2286		-0.19457	-94.8999	-0.1984	-95.1429
					-0.20562	-87.6857	-0.22107	-65.6143		-0.19527	-95.2984	-0.19906	-95.6286
					-0.20623	-88.2429	-0.22177	-66.0429		-0.19592	-95.7634	-0.19973	-96.1
					-0.20689	-88.7286	-0.2225	-66.4286		-0.1967	-96.0557	-0.20035	-96.6429
					-0.20761	-89.1286	-0.22322	-66.8286		-0.19742	-96.4277	-0.201	-97.1429
					-0.2083	-89.5714	-0.22395	-67.2143		-0.19804	-96.9326	-0.20168	-97.6
					-0.20895	-90.0714	-0.22468	-67.6		-0.19868	-97.4109	-0.20233	-98.1
					-0.20949	-90.7286	-0.22541	-67.9857		-0.19943	-97.743	-0.20304	-98.5143
					-0.21015	-91.2143	-0.22617	-68.3286		-0.2001	-98.1814	-0.20369	-99.0143
					-0.21082	-91.6857	-0.22693	-68.6714		-0.20079	-98.5933	-0.20438	-99.4571
					-0.21151	-92.1286	-0.22761	-69.1286		-0.20146	-99.0317	-0.20505	-99.9286
					-0.21219	-92.5857	-0.2283	-69.5714		-0.20216	-99.4303	-0.20575	-100.357
					-0.21281	-93.1286	-0.22902	-69.9714		-0.20284	-99.8554	-0.20648	-100.743
					-0.21338	-93.7429	-0.22973	-70.3857		-0.2036	-100.174	-0.20712	-101.257
					-0.21406	-94.2	-0.23049	-70.7286		-0.20428	-100.599	-0.20776	-101.771
					-0.21473	-94.6714	-0.23116	-71.2		-0.205	-100.971	-0.20842	-102.257
					-0.21541	-95.1286	-0.23184	-71.6571		-0.20573	-101.33	-0.20904	-102.8
					-0.21612	-95.5429	-0.23255	-72.0714		-0.20629	-101.915	-0.20972	-103.257
					-0.21678	-96.0286	-0.23331	-72.4143		-0.20704	-102.247	-0.21042	-103.686
					-0.21746	-96.4857	-0.23405	-72.7857		-0.20778	-102.592	-0.2111	-104.143
					-0.21818	-96.8857	-0.23478	-73.1714		-0.20853	-102.924	-0.21177	-104.614
					-0.21886	-97.3429	-0.23556	-73.4857		-0.20927	-103.27	-0.2125	-105
					-0.21931	-98.1286	-0.23625	-73.9286		-0.21003	-103.589	-0.21321	-105.414
					-0.21984	-98.8	-0.23691	-74.4143		-0.21079	-103.908	-0.2139	-105.857
					-0.2205	-99.2857	-0.23762	-74.8286		-0.21153	-104.253	-0.21454	-106.371
					-0.22113	-99.8143	-0.23833	-75.2429		-0.21223	-104.652	-0.21521	-106.843
					-0.22175	-100.357	-0.23904	-75.6571		-0.21286	-105.143	-0.21595	-107.214
					-0.22239	-100.871	-0.23978	-76.0286		-0.21358	-105.515	-0.21662	-107.686
					-0.22303	-101.386	-0.24045	-76.5		-0.21431	-105.874	-0.2173	-108.143
					-0.22371	-101.843	-0.24118	-76.8857		-0.21504	-106.233	-0.21789	-108.729
					-0.22435	-102.357	-0.24195	-77.2143		-0.21575	-106.618	-0.21857	-109.186

## Sheet: Fig. 4d
Time (h)	Potential (V vs. RHE) @ 10 mA cm-2	Time (h)	Potential (V vs. RHE) @ 20 mA cm-2	Time (h)	Potential (V vs. RHE) @ 50 mA cm-2	Time (h)	Potential (V vs. RHE) @ 100 mA cm-2
0.000555556	-0.0144	27.7006	-0.0224	54.7111	-0.048	82.8506	-0.138
0.00111	-0.0153	27.7011	-0.0225	54.7117	-0.048	82.8511	-0.139
0.00167	-0.0154	27.7017	-0.0225	54.7122	-0.048	82.8517	-0.139
0.00222	-0.0154	27.7022	-0.0225	54.7128	-0.048	82.8522	-0.139
0.00278	-0.0154	27.7028	-0.0225	54.7133	-0.048	82.8528	-0.14
0.00333	-0.0154	27.7033	-0.0225	54.7139	-0.048	82.8533	-0.14
0.00389	-0.0154	27.7039	-0.0225	54.7144	-0.048	82.8539	-0.14
0.00444	-0.0154	27.7044	-0.0225	54.715	-0.048	82.8544	-0.14
0.005	-0.0154	27.705	-0.0225	54.7156	-0.048	82.855	-0.14
0.00556	-0.0154	27.7056	-0.0225	54.7161	-0.048	82.8556	-0.14
0.00611	-0.0154	27.7061	-0.0225	54.7167	-0.048	82.8561	-0.14
0.00667	-0.0154	27.7067	-0.0225	54.7172	-0.048	82.8567	-0.141
0.00722	-0.0154	27.7072	-0.0225	54.7178	-0.049	82.8572	-0.141
0.00778	-0.0154	27.7078	-0.0225	54.7183	-0.049	82.8578	-0.141
0.00833	-0.0154	27.7083	-0.0225	54.7189	-0.049	82.8583	-0.141
0.00889	-0.0154	27.7089	-0.0225	54.7194	-0.049	82.8589	-0.141
0.00944	-0.0154	27.7094	-0.0225	54.72	-0.049	82.8594	-0.141
0.01	-0.0154	27.71	-0.0225	54.7206	-0.049	82.86	-0.141
0.01056	-0.0154	27.7106	-0.0225	54.7211	-0.049	82.8606	-0.141
0.01111	-0.0154	27.7111	-0.0225	54.7217	-0.049	82.8611	-0.141
0.01167	-0.0154	27.7117	-0.0225	54.7222	-0.049	82.8617	-0.141
0.01222	-0.0154	27.7122	-0.0225	54.7228	-0.049	82.8622	-0.141
0.01278	-0.0154	27.7128	-0.0225	54.7233	-0.049	82.8628	-0.141
0.01333	-0.0154	27.7133	-0.0225	54.7239	-0.049	82.8633	-0.141
0.01389	-0.0154	27.7139	-0.0225	54.7244	-0.049	82.8639	-0.141
0.01444	-0.0154	27.7144	-0.0225	54.725	-0.049	82.8644	-0.141
0.015	-0.0154	27.715	-0.0225	54.7256	-0.049	82.865	-0.141
0.01556	-0.0153	27.7156	-0.0225	54.7261	-0.049	82.8656	-0.141
0.01611	-0.0153	27.7161	-0.0225	54.7267	-0.049	82.8661	-0.141
0.01667	-0.0153	27.7167	-0.0225	54.7272	-0.049	82.8667	-0.141
0.01722	-0.0153	27.7172	-0.0225	54.7278	-0.049	82.8672	-0.141
0.01778	-0.0153	27.7178	-0.0225	54.7283	-0.049	82.8678	-0.141
0.01833	-0.0153	27.7183	-0.0225	54.7289	-0.049	82.8683	-0.141
0.01889	-0.0153	27.7189	-0.0226	54.7294	-0.049	82.8689	-0.141
0.01944	-0.0153	27.7194	-0.0225	54.73	-0.049	82.8694	-0.141
0.02	-0.0153	27.72	-0.0226	54.7306	-0.049	82.87	-0.141
0.02056	-0.0153	27.7206	-0.0225	54.7311	-0.049	82.8706	-0.141
0.02111	-0.0153	27.7211	-0.0225	54.7317	-0.049	82.8711	-0.141
0.02167	-0.0153	27.7217	-0.0226	54.7322	-0.049	82.8717	-0.141
0.02222	-0.0153	27.7222	-0.0226	54.7328	-0.049	82.8722	-0.141
0.02278	-0.0153	27.7228	-0.0225	54.7333	-0.049	82.8728	-0.141
0.02333	-0.0153	27.7233	-0.0226	54.7339	-0.049	82.8733	-0.141
0.02389	-0.0153	27.7239	-0.0226	54.7344	-0.049	82.8739	-0.141
0.02444	-0.0153	27.7244	-0.0226	54.735	-0.049	82.8744	-0.141
0.025	-0.0153	27.725	-0.0226	54.7356	-0.049	82.875	-0.141
0.02556	-0.0153	27.7256	-0.0226	54.7361	-0.049	82.8756	-0.141
0.02611	-0.0153	27.7261	-0.0226	54.7367	-0.049	82.8761	-0.141
0.02667	-0.0153	27.7267	-0.0226	54.7372	-0.049	82.8767	-0.141
0.02722	-0.0153	27.7272	-0.0226	54.7378	-0.049	82.8772	-0.141
0.02778	-0.0153	27.7278	-0.0226	54.7383	-0.049	82.8778	-0.141
0.02833	-0.0153	27.7283	-0.0226	54.7389	-0.049	82.8783	-0.141
0.02889	-0.0153	27.7289	-0.0226	54.7394	-0.049	82.8789	-0.141
0.02944	-0.0153	27.7294	-0.0226	54.74	-0.049	82.8794	-0.141
0.03	-0.0153	27.73	-0.0226	54.7406	-0.049	82.88	-0.141
0.03056	-0.0153	27.7306	-0.0226	54.7411	-0.049	82.8806	-0.141
0.03111	-0.0153	27.7311	-0.0226	54.7417	-0.049	82.8811	-0.141
0.03167	-0.0153	27.7317	-0.0226	54.7422	-0.049	82.8817	-0.141
0.03222	-0.0153	27.7322	-0.0226	54.7428	-0.049	82.8822	-0.141
0.03278	-0.0153	27.7328	-0.0226	54.7433	-0.049	82.8828	-0.141
0.03333	-0.0153	27.7333	-0.0226	54.7439	-0.049	82.8833	-0.141
0.03389	-0.0153	27.7339	-0.0226	54.7444	-0.049	82.8839	-0.141
0.03444	-0.0153	27.7344	-0.0226	54.745	-0.049	82.8844	-0.141
0.035	-0.0153	27.735	-0.0226	54.7456	-0.049	82.885	-0.141
0.03556	-0.0152	27.7356	-0.0226	54.7461	-0.05	82.8856	-0.141
0.03611	-0.0153	27.7361	-0.0226	54.7467	-0.05	82.8861	-0.141
0.03667	-0.0153	27.7367	-0.0226	54.7472	-0.05	82.8867	-0.141
0.03722	-0.0152	27.7372	-0.0226	54.7478	-0.05	82.8872	-0.141
0.03778	-0.0152	27.7378	-0.0226	54.7483	-0.05	82.8878	-0.141
0.03833	-0.0153	27.7383	-0.0226	54.7489	-0.05	82.8883	-0.141
0.03889	-0.0152	27.7389	-0.0226	54.7494	-0.05	82.8889	-0.141
0.03944	-0.0152	27.7394	-0.0226	54.75	-0.05	82.8894	-0.141
0.04	-0.0152	27.74	-0.0226	54.7506	-0.05	82.89	-0.141
0.04056	-0.0152	27.7406	-0.0226	54.7511	-0.05	82.8906	-0.141
0.04111	-0.0152	27.7411	-0.0226	54.7517	-0.05	82.8911	-0.141
0.04167	-0.0152	27.7417	-0.0226	54.7522	-0.05	82.8917	-0.141
0.04222	-0.0152	27.7422	-0.0226	54.7528	-0.05	82.8922	-0.141
0.04278	-0.0152	27.7428	-0.0226	54.7533	-0.05	82.8928	-0.141
0.04333	-0.0152	27.7433	-0.0226	54.7539	-0.05	82.8933	-0.141
0.04389	-0.0152	27.7439	-0.0226	54.7544	-0.05	82.8939	-0.141
0.04444	-0.0152	27.7444	-0.0226	54.755	-0.05	82.8944	-0.141
0.045	-0.0152	27.745	-0.0226	54.7556	-0.05	82.895	-0.141
0.04556	-0.0152	27.7456	-0.0226	54.7561	-0.05	82.8956	-0.141
0.04611	-0.0152	27.7461	-0.0226	54.7567	-0.05	82.8961	-0.141
0.04667	-0.0152	27.7467	-0.0226	54.7572	-0.05	82.8967	-0.141
0.04722	-0.0152	27.7472	-0.0226	54.7578	-0.05	82.8972	-0.141
0.04778	-0.0152	27.7478	-0.0226	54.7583	-0.05	82.8978	-0.141
0.04833	-0.0152	27.7483	-0.0227	54.7589	-0.05	82.8983	-0.141
0.04889	-0.0152	27.7489	-0.0226	54.7594	-0.05	82.8989	-0.141
0.04944	-0.0152	27.7494	-0.0227	54.76	-0.05	82.8994	-0.141
0.05	-0.0152	27.75	-0.0226	54.7606	-0.05	82.9	-0.141
0.05056	-0.0152	27.7506	-0.0227	54.7611	-0.05	82.9006	-0.141
0.05111	-0.0152	27.7511	-0.0227	54.7617	-0.05	82.9011	-0.141
0.05167	-0.0152	27.7517	-0.0227	54.7622	-0.05	82.9017	-0.141
0.05222	-0.0152	27.7522	-0.0227	54.7628	-0.05	82.9022	-0.141
0.05278	-0.0152	27.7528	-0.0227	54.7633	-0.05	82.9028	-0.141
0.05333	-0.0152	27.7533	-0.0227	54.7639	-0.05	82.9033	-0.141
0.05389	-0.0152	27.7539	-0.0227	54.7644	-0.05	82.9039	-0.141
0.05444	-0.0152	27.7544	-0.0227	54.765	-0.05	82.9044	-0.141
0.055	-0.0152	27.755	-0.0227	54.7656	-0.05	82.905	-0.141
0.05556	-0.0152	27.7556	-0.0227	54.7661	-0.05	82.9056	-0.141
0.05611	-0.0152	27.7561	-0.0227	54.7667	-0.05	82.9061	-0.141
0.05667	-0.0152	27.7567	-0.0227	54.7672	-0.05	82.9067	-0.141
0.05722	-0.0152	27.7572	-0.0227	54.7678	-0.05	82.9072	-0.141
0.05778	-0.0152	27.7578	-0.0227	54.7683	-0.05	82.9078	-0.141
0.05833	-0.0152	27.7583	-0.0227	54.7689	-0.05	82.9083	-0.141
0.05889	-0.0152	27.7589	-0.0227	54.7694	-0.05	82.9089	-0.141
0.05944	-0.0152	27.7594	-0.0227	54.77	-0.05	82.9094	-0.141
0.06	-0.0152	27.76	-0.0227	54.7706	-0.05	82.91	-0.141
0.06056	-0.0152	27.7606	-0.0227	54.7711	-0.05	82.9106	-0.141
0.06111	-0.0152	27.7611	-0.0227	54.7717	-0.05	82.9111	-0.141
0.06167	-0.0152	27.7617	-0.0227	54.7722	-0.05	82.9117	-0.141
0.06222	-0.0152	27.7622	-0.0227	54.7728	-0.05	82.9122	-0.141
0.06278	-0.0152	27.7628	-0.0227	54.7733	-0.05	82.9128	-0.141
0.06333	-0.0152	27.7633	-0.0227	54.7739	-0.05	82.9133	-0.141
0.06389	-0.0152	27.7639	-0.0227	54.7744	-0.05	82.9139	-0.141
0.06444	-0.0152	27.7644	-0.0227	54.775	-0.05	82.9144	-0.141
0.065	-0.0152	27.765	-0.0227	54.7756	-0.05	82.915	-0.141
0.06556	-0.0152	27.7656	-0.0227	54.7761	-0.05	82.9156	-0.141
0.06611	-0.0152	27.7661	-0.0227	54.7767	-0.05	82.9161	-0.141
0.06667	-0.0152	27.7667	-0.0227	54.7772	-0.05	82.9167	-0.141
0.06722	-0.0152	27.7672	-0.0227	54.7778	-0.05	82.9172	-0.141
0.06778	-0.0152	27.7678	-0.0227	54.7783	-0.05	82.9178	-0.141
0.06833	-0.0152	27.7683	-0.0227	54.7789	-0.05	82.9183	-0.141
0.06889	-0.0152	27.7689	-0.0227	54.7794	-0.05	82.9189	-0.141
0.06944	-0.0152	27.7694	-0.0227	54.78	-0.05	82.9194	-0.141
0.07	-0.0152	27.77	-0.0227	54.7806	-0.05	82.92	-0.141
0.07056	-0.0152	27.7706	-0.0227	54.7811	-0.05	82.9206	-0.141
0.07111	-0.0152	27.7711	-0.0227	54.7817	-0.05	82.9211	-0.141
0.07167	-0.0152	27.7717	-0.0227	54.7822	-0.05	82.9217	-0.141
0.07222	-0.0152	27.7722	-0.0227	54.7828	-0.05	82.9222	-0.141
0.07278	-0.0152	27.7728	-0.0227	54.7833	-0.05	82.9228	-0.141
0.07333	-0.0152	27.7733	-0.0227	54.7839	-0.05	82.9233	-0.141
0.07389	-0.0152	27.7739	-0.0227	54.7844	-0.05	82.9239	-0.141
0.07444	-0.0152	27.7744	-0.0227	54.785	-0.05	82.9244	-0.141
0.075	-0.0152	27.775	-0.0227	54.7856	-0.05	82.925	-0.141
0.07556	-0.0152	27.7756	-0.0227	54.7861	-0.05	82.9256	-0.141
0.07611	-0.0152	27.7761	-0.0227	54.7867	-0.05	82.9261	-0.141
0.07667	-0.0152	27.7767	-0.0227	54.7872	-0.05	82.9267	-0.141
0.07722	-0.0152	27.7772	-0.0227	54.7878	-0.05	82.9272	-0.141
0.07778	-0.0152	27.7778	-0.0227	54.7883	-0.05	82.9278	-0.141
0.07833	-0.0152	27.7783	-0.0227	54.7889	-0.05	82.9283	-0.141
0.07889	-0.0152	27.7789	-0.0227	54.7894	-0.05	82.9289	-0.141
0.07944	-0.0152	27.7794	-0.0227	54.79	-0.05	82.9294	-0.141
0.08	-0.0152	27.78	-0.0227	54.7906	-0.05	82.93	-0.141
0.08056	-0.0152	27.7806	-0.0228	54.7911	-0.05	82.9306	-0.141
0.08111	-0.0152	27.7811	-0.0228	54.7917	-0.05	82.9311	-0.141
0.08167	-0.0152	27.7817	-0.0228	54.7922	-0.05	82.9317	-0.141
0.08222	-0.0152	27.7822	-0.0227	54.7928	-0.05	82.9322	-0.141
0.08278	-0.0152	27.7828	-0.0227	54.7933	-0.05	82.9328	-0.141
0.08333	-0.0152	27.7833	-0.0227	54.7939	-0.05	82.9333	-0.141
0.08389	-0.0152	27.7839	-0.0228	54.7944	-0.05	82.9339	-0.141
0.08444	-0.0152	27.7844	-0.0228	54.795	-0.05	82.9344	-0.141
0.085	-0.0152	27.785	-0.0228	54.7956	-0.05	82.935	-0.141
0.08556	-0.0152	27.7856	-0.0228	54.7961	-0.05	82.9356	-0.141
0.08611	-0.0152	27.7861	-0.0228	54.7967	-0.05	82.9361	-0.141
0.08667	-0.0152	27.7867	-0.0228	54.7972	-0.05	82.9367	-0.141
0.08722	-0.0152	27.7872	-0.0228	54.7978	-0.05	82.9372	-0.141
0.08778	-0.0152	27.7878	-0.0228	54.7983	-0.05	82.9378	-0.141
0.08833	-0.0152	27.7883	-0.0228	54.7989	-0.05	82.9383	-0.141
0.08889	-0.0152	27.7889	-0.0228	54.7994	-0.05	82.9389	-0.141
0.08944	-0.0152	27.7894	-0.0228	54.8	-0.05	82.9394	-0.141
0.09	-0.0152	27.79	-0.0228	54.8006	-0.05	82.94	-0.141
0.09056	-0.0152	27.7906	-0.0228	54.8011	-0.05	82.9406	-0.141
0.09111	-0.0152	27.7911	-0.0228	54.8017	-0.05	82.9411	-0.141
0.09167	-0.0152	27.7917	-0.0228	54.8022	-0.05	82.9417	-0.141
0.09222	-0.0152	27.7922	-0.0228	54.8028	-0.05	82.9422	-0.141
0.09278	-0.0152	27.7928	-0.0228	54.8033	-0.05	82.9428	-0.141
0.09333	-0.0152	27.7933	-0.0228	54.8039	-0.05	82.9433	-0.141
0.09389	-0.0152	27.7939	-0.0228	54.8044	-0.05	82.9439	-0.141
0.09444	-0.0152	27.7944	-0.0228	54.805	-0.05	82.9444	-0.141
0.095	-0.0152	27.795	-0.0228	54.8056	-0.05	82.945	-0.141
0.09556	-0.0152	27.7956	-0.0228	54.8061	-0.05	82.9456	-0.141
0.09611	-0.0152	27.7961	-0.0228	54.8067	-0.05	82.9461	-0.141
0.09667	-0.0152	27.7967	-0.0228	54.8072	-0.05	82.9467	-0.141
0.09722	-0.0152	27.7972	-0.0228	54.8078	-0.05	82.9472	-0.141
0.09778	-0.0152	27.7978	-0.0228	54.8083	-0.05	82.9478	-0.141
0.09833	-0.0152	27.7983	-0.0228	54.8089	-0.05	82.9483	-0.141
0.09889	-0.0152	27.7989	-0.0228	54.8094	-0.05	82.9489	-0.141
0.09944	-0.0152	27.7994	-0.0228	54.81	-0.05	82.9494	-0.141
0.1	-0.0152	27.8	-0.0228	54.8106	-0.05	82.95	-0.141
0.10056	-0.0152	27.8006	-0.0228	54.8111	-0.05	82.9506	-0.141
0.10111	-0.0152	27.8011	-0.0228	54.8117	-0.05	82.9511	-0.141
0.10167	-0.0152	27.8017	-0.0228	54.8122	-0.05	82.9517	-0.141
0.10222	-0.0152	27.8022	-0.0228	54.8128	-0.05	82.9522	-0.141
0.10278	-0.0152	27.8028	-0.0228	54.8133	-0.05	82.9528	-0.141
0.10333	-0.0152	27.8033	-0.0228	54.8139	-0.05	82.9533	-0.141
0.10389	-0.0152	27.8039	-0.0228	54.8144	-0.05	82.9539	-0.141
0.10444	-0.0152	27.8044	-0.0228	54.815	-0.05	82.9544	-0.141
0.105	-0.0152	27.805	-0.0228	54.8156	-0.05	82.955	-0.141
0.10556	-0.0152	27.8056	-0.0228	54.8161	-0.05	82.9556	-0.141
0.10611	-0.0152	27.8061	-0.0228	54.8167	-0.05	82.9561	-0.141
0.10667	-0.0152	27.8067	-0.0228	54.8172	-0.05	82.9567	-0.141
0.10722	-0.0152	27.8072	-0.0228	54.8178	-0.05	82.9572	-0.141
0.10778	-0.0152	27.8078	-0.0228	54.8183	-0.05	82.9578	-0.141
0.10833	-0.0152	27.8083	-0.0228	54.8189	-0.05	82.9583	-0.141
0.10889	-0.0152	27.8089	-0.0228	54.8194	-0.05	82.9589	-0.141
0.10944	-0.0152	27.8094	-0.0228	54.82	-0.05	82.9594	-0.141
0.11	-0.0152	27.81	-0.0228	54.8206	-0.05	82.96	-0.141
0.11056	-0.0152	27.8106	-0.0228	54.8211	-0.05	82.9606	-0.141
0.11111	-0.0152	27.8111	-0.0228	54.8217	-0.05	82.9611	-0.141
0.11167	-0.0152	27.8117	-0.0228	54.8222	-0.05	82.9617	-0.141
0.11222	-0.0152	27.8122	-0.0228	54.8228	-0.05	82.9622	-0.141
0.11278	-0.0152	27.8128	-0.0228	54.8233	-0.05	82.9628	-0.141
0.11333	-0.0152	27.8133	-0.0228	54.8239	-0.05	82.9633	-0.141
0.11389	-0.0152	27.8139	-0.0228	54.8244	-0.05	82.9639	-0.141
0.11444	-0.0152	27.8144	-0.0228	54.825	-0.05	82.9644	-0.141
0.115	-0.0152	27.815	-0.0228	54.8256	-0.05	82.965	-0.141
0.11556	-0.0152	27.8156	-0.0228	54.8261	-0.05	82.9656	-0.141
0.11611	-0.0152	27.8161	-0.0228	54.8267	-0.05	82.9661	-0.141
0.11667	-0.0152	27.8167	-0.0228	54.8272	-0.05	82.9667	-0.141
0.11722	-0.0152	27.8172	-0.0228	54.8278	-0.05	82.9672	-0.141
0.11778	-0.0152	27.8178	-0.0228	54.8283	-0.05	82.9678	-0.141
0.11833	-0.0152	27.8183	-0.0228	54.8289	-0.05	82.9683	-0.141
0.11889	-0.0152	27.8189	-0.0228	54.8294	-0.05	82.9689	-0.141
0.11944	-0.0152	27.8194	-0.0228	54.83	-0.05	82.9694	-0.141
0.12	-0.0152	27.82	-0.0228	54.8306	-0.05	82.97	-0.141
0.12056	-0.0152	27.8206	-0.0228	54.8311	-0.05	82.9706	-0.141
0.12111	-0.0152	27.8211	-0.0229	54.8317	-0.05	82.9711	-0.141
0.12167	-0.0152	27.8217	-0.0228	54.8322	-0.05	82.9717	-0.141
0.12222	-0.0152	27.8222	-0.0228	54.8328	-0.05	82.9722	-0.141
0.12278	-0.0152	27.8228	-0.0229	54.8333	-0.05	82.9728	-0.141
0.12333	-0.0152	27.8233	-0.0228	54.8339	-0.05	82.9733	-0.141
0.12389	-0.0152	27.8239	-0.0229	54.8344	-0.05	82.9739	-0.141
0.12444	-0.0152	27.8244	-0.0228	54.835	-0.05	82.9744	-0.141
0.125	-0.0152	27.825	-0.0228	54.8356	-0.05	82.975	-0.141
0.12556	-0.0152	27.8256	-0.0229	54.8361	-0.05	82.9756	-0.141
0.12611	-0.0152	27.8261	-0.0229	54.8367	-0.05	82.9761	-0.141
0.12667	-0.0152	27.8267	-0.0229	54.8372	-0.05	82.9767	-0.141
0.12722	-0.0152	27.8272	-0.0229	54.8378	-0.05	82.9772	-0.141
0.12778	-0.0152	27.8278	-0.0229	54.8383	-0.05	82.9778	-0.141
0.12833	-0.0152	27.8283	-0.0229	54.8389	-0.05	82.9783	-0.141
0.12889	-0.0152	27.8289	-0.0229	54.8394	-0.05	82.9789	-0.141
0.12944	-0.0152	27.8294	-0.0229	54.84	-0.05	82.9794	-0.141
0.13	-0.0152	27.83	-0.0229	54.8406	-0.05	82.98	-0.141
0.13056	-0.0152	27.8306	-0.0229	54.8411	-0.05	82.9806	-0.141
0.13111	-0.0152	27.8311	-0.0229	54.8417	-0.05	82.9811	-0.141
0.13167	-0.0152	27.8317	-0.0229	54.8422	-0.05	82.9817	-0.141
0.13222	-0.0152	27.8322	-0.0229	54.8428	-0.05	82.9822	-0.141
0.13278	-0.0152	27.8328	-0.0229	54.8433	-0.05	82.9828	-0.141
0.13333	-0.0152	27.8333	-0.0229	54.8439	-0.05	82.9833	-0.141
0.13389	-0.0152	27.8339	-0.0229	54.8444	-0.05	82.9839	-0.141
0.13444	-0.0152	27.8344	-0.0229	54.845	-0.05	82.9844	-0.141
0.135	-0.0152	27.835	-0.0229	54.8456	-0.05	82.985	-0.141
0.13556	-0.0152	27.8356	-0.0229	54.8461	-0.05	82.9856	-0.141
0.13611	-0.0152	27.8361	-0.0229	54.8467	-0.05	82.9861	-0.141
0.13667	-0.0152	27.8367	-0.0229	54.8472	-0.05	82.9867	-0.141
0.13722	-0.0152	27.8372	-0.0229	54.8478	-0.05	82.9872	-0.141
0.13778	-0.0152	27.8378	-0.0229	54.8483	-0.05	82.9878	-0.141
0.13833	-0.0152	27.8383	-0.0229	54.8489	-0.05	82.9883	-0.141
0.13889	-0.0152	27.8389	-0.0229	54.8494	-0.05	82.9889	-0.141
0.13944	-0.0152	27.8394	-0.0229	54.85	-0.05	82.9894	-0.141
0.14	-0.0152	27.84	-0.0229	54.8506	-0.05	82.99	-0.141
0.14056	-0.0152	27.8406	-0.0229	54.8511	-0.05	82.9906	-0.141
0.14111	-0.0152	27.8411	-0.0229	54.8517	-0.05	82.9911	-0.141
0.14167	-0.0152	27.8417	-0.0229	54.8522	-0.05	82.9917	-0.141
0.14222	-0.0152	27.8422	-0.0229	54.8528	-0.05	82.9922	-0.141
0.14278	-0.0152	27.8428	-0.0229	54.8533	-0.05	82.9928	-0.141
0.14333	-0.0152	27.8433	-0.0229	54.8539	-0.05	82.9933	-0.141
0.14389	-0.0152	27.8439	-0.0229	54.8544	-0.05	82.9939	-0.141
0.14444	-0.0152	27.8444	-0.0229	54.855	-0.05	82.9944	-0.141
0.145	-0.0152	27.845	-0.0229	54.8556	-0.05	82.995	-0.141
0.14556	-0.0152	27.8456	-0.0229	54.8561	-0.05	82.9956	-0.141
0.14611	-0.0152	27.8461	-0.0229	54.8567	-0.05	82.9961	-0.141
0.14667	-0.0152	27.8467	-0.0229	54.8572	-0.05	82.9967	-0.141
0.14722	-0.0152	27.8472	-0.0229	54.8578	-0.05	82.9972	-0.141
0.14778	-0.0152	27.8478	-0.0229	54.8583	-0.05	82.9978	-0.141
0.14833	-0.0152	27.8483	-0.0229	54.8589	-0.05	82.9983	-0.141
0.14889	-0.0152	27.8489	-0.0229	54.8594	-0.05	82.9989	-0.141
0.14944	-0.0152	27.8494	-0.0229	54.86	-0.05	82.9994	-0.141
0.15	-0.0152	27.85	-0.0229	54.8606	-0.05	83	-0.141
0.15056	-0.0152	27.8506	-0.0229	54.8611	-0.05	83.0006	-0.141
0.15111	-0.0152	27.8511	-0.0229	54.8617	-0.05	83.0011	-0.141
0.15167	-0.0151	27.8517	-0.0229	54.8622	-0.05	83.0017	-0.141
0.15222	-0.0151	27.8522	-0.0229	54.8628	-0.05	83.0022	-0.141
0.15278	-0.0151	27.8528	-0.0229	54.8633	-0.05	83.0028	-0.141
0.15333	-0.0152	27.8533	-0.0229	54.8639	-0.05	83.0033	-0.141
0.15389	-0.0151	27.8539	-0.0229	54.8644	-0.05	83.0039	-0.141
0.15444	-0.0151	27.8544	-0.0229	54.865	-0.05	83.0044	-0.141
0.155	-0.0151	27.855	-0.0229	54.8656	-0.05	83.005	-0.141
0.15556	-0.0151	27.8556	-0.0229	54.8661	-0.05	83.0056	-0.141
0.15611	-0.0152	27.8561	-0.0229	54.8667	-0.05	83.0061	-0.141
0.15667	-0.0151	27.8567	-0.0229	54.8672	-0.05	83.0067	-0.141
0.15722	-0.0151	27.8572	-0.0229	54.8678	-0.05	83.0072	-0.141
0.15778	-0.0151	27.8578	-0.0229	54.8683	-0.05	83.0078	-0.141
0.15833	-0.0151	27.8583	-0.0229	54.8689	-0.05	83.0083	-0.141
0.15889	-0.0151	27.8589	-0.0229	54.8694	-0.05	83.0089	-0.141
0.15944	-0.0151	27.8594	-0.0229	54.87	-0.051	83.0094	-0.141
0.16	-0.0151	27.86	-0.0229	54.8706	-0.051	83.01	-0.141
0.16056	-0.0152	27.8606	-0.0229	54.8711	-0.051	83.0106	-0.141
0.16111	-0.0152	27.8611	-0.0229	54.8717	-0.05	83.0111	-0.141
0.16167	-0.0151	27.8617	-0.0229	54.8722	-0.051	83.0117	-0.141
0.16222	-0.0151	27.8622	-0.0229	54.8728	-0.051	83.0122	-0.141
0.16278	-0.0152	27.8628	-0.0229	54.8733	-0.051	83.0128	-0.141
0.16333	-0.0151	27.8633	-0.0229	54.8739	-0.051	83.0133	-0.141
0.16389	-0.0152	27.8639	-0.0229	54.8744	-0.051	83.0139	-0.141
0.16444	-0.0152	27.8644	-0.0229	54.875	-0.051	83.0144	-0.141
0.165	-0.0152	27.865	-0.0229	54.8756	-0.051	83.015	-0.141
0.16556	-0.0151	27.8656	-0.0229	54.8761	-0.051	83.0156	-0.141
0.16611	-0.0151	27.8661	-0.0229	54.8767	-0.051	83.0161	-0.141
0.16667	-0.0152	27.8667	-0.0229	54.8772	-0.051	83.0167	-0.141
0.16722	-0.0152	27.8672	-0.0229	54.8778	-0.051	83.0172	-0.141
0.16778	-0.0152	27.8678	-0.0229	54.8783	-0.051	83.0178	-0.141
0.16833	-0.0152	27.8683	-0.0229	54.8789	-0.051	83.0183	-0.141
0.16889	-0.0151	27.8689	-0.0229	54.8794	-0.051	83.0189	-0.141
0.16944	-0.0152	27.8694	-0.0229	54.88	-0.051	83.0194	-0.141
0.17	-0.0152	27.87	-0.0229	54.8806	-0.051	83.02	-0.141
0.17056	-0.0152	27.8706	-0.0229	54.8811	-0.051	83.0206	-0.141
0.17111	-0.0152	27.8711	-0.0229	54.8817	-0.051	83.0211	-0.141
0.17167	-0.0152	27.8717	-0.0229	54.8822	-0.051	83.0217	-0.141
0.17222	-0.0152	27.8722	-0.0229	54.8828	-0.051	83.0222	-0.141
0.17278	-0.0152	27.8728	-0.0229	54.8833	-0.051	83.0228	-0.141
0.17333	-0.0151	27.8733	-0.0229	54.8839	-0.051	83.0233	-0.141
0.17389	-0.0151	27.8739	-0.0229	54.8844	-0.051	83.0239	-0.141
0.17444	-0.0152	27.8744	-0.0229	54.885	-0.051	83.0244	-0.141
0.175	-0.0152	27.875	-0.0229	54.8856	-0.051	83.025	-0.141
0.17556	-0.0152	27.8756	-0.0229	54.8861	-0.051	83.0256	-0.141
0.17611	-0.0151	27.8761	-0.0229	54.8867	-0.051	83.0261	-0.141
0.17667	-0.0151	27.8767	-0.0229	54.8872	-0.051	83.0267	-0.141
0.17722	-0.0152	27.8772	-0.0229	54.8878	-0.051	83.0272	-0.141
0.17778	-0.0151	27.8778	-0.0229	54.8883	-0.051	83.0278	-0.141
0.17833	-0.0151	27.8783	-0.0229	54.8889	-0.051	83.0283	-0.141
0.17889	-0.0152	27.8789	-0.023	54.8894	-0.051	83.0289	-0.141
0.17944	-0.0151	27.8794	-0.0229	54.89	-0.051	83.0294	-0.141
0.18	-0.0151	27.88	-0.0229	54.8906	-0.051	83.03	-0.141
0.18056	-0.0151	27.8806	-0.0229	54.8911	-0.051	83.0306	-0.141
0.18111	-0.0152	27.8811	-0.0229	54.8917	-0.051	83.0311	-0.141
0.18167	-0.0151	27.8817	-0.0229	54.8922	-0.051	83.0317	-0.141
0.18222	-0.0151	27.8822	-0.0229	54.8928	-0.051	83.0322	-0.141
0.18278	-0.0151	27.8828	-0.0229	54.8933	-0.051	83.0328	-0.141
0.18333	-0.0151	27.8833	-0.0229	54.8939	-0.051	83.0333	-0.141
0.18389	-0.0151	27.8839	-0.0229	54.8944	-0.051	83.0339	-0.141
0.18444	-0.0151	27.8844	-0.0229	54.895	-0.051	83.0344	-0.141
0.185	-0.0151	27.885	-0.0229	54.8956	-0.051	83.035	-0.141
0.18556	-0.0151	27.8856	-0.0229	54.8961	-0.051	83.0356	-0.141
0.18611	-0.0151	27.8861	-0.0229	54.8967	-0.051	83.0361	-0.141
0.18667	-0.0151	27.8867	-0.0229	54.8972	-0.051	83.0367	-0.141
0.18722	-0.0151	27.8872	-0.0229	54.8978	-0.051	83.0372	-0.141
0.18778	-0.0151	27.8878	-0.0229	54.8983	-0.051	83.0378	-0.141
0.18833	-0.0151	27.8883	-0.0229	54.8989	-0.051	83.0383	-0.141
0.18889	-0.0151	27.8889	-0.0229	54.8994	-0.051	83.0389	-0.141
0.18944	-0.0151	27.8894	-0.0229	54.9	-0.051	83.0394	-0.141
0.19	-0.0151	27.89	-0.0229	54.9006	-0.051	83.04	-0.141
0.19056	-0.0151	27.8906	-0.023	54.9011	-0.051	83.0406	-0.141
0.19111	-0.0151	27.8911	-0.023	54.9017	-0.051	83.0411	-0.141
0.19167	-0.0151	27.8917	-0.023	54.9022	-0.051	83.0417	-0.141
0.19222	-0.0151	27.8922	-0.023	54.9028	-0.051	83.0422	-0.141
0.19278	-0.0151	27.8928	-0.023	54.9033	-0.051	83.0428	-0.141
0.19333	-0.0151	27.8933	-0.023	54.9039	-0.051	83.0433	-0.141
0.19389	-0.0151	27.8939	-0.023	54.9044	-0.051	83.0439	-0.141
0.19444	-0.0151	27.8944	-0.023	54.905	-0.051	83.0444	-0.141
0.195	-0.0151	27.895	-0.023	54.9056	-0.051	83.045	-0.141
0.19556	-0.0151	27.8956	-0.023	54.9061	-0.051	83.0456	-0.141
0.19611	-0.0151	27.8961	-0.023	54.9067	-0.051	83.0461	-0.141
0.19667	-0.0151	27.8967	-0.023	54.9072	-0.051	83.0467	-0.141
0.19722	-0.0151	27.8972	-0.023	54.9078	-0.051	83.0472	-0.141
0.19778	-0.0151	27.8978	-0.023	54.9083	-0.051	83.0478	-0.141
0.19833	-0.0151	27.8983	-0.023	54.9089	-0.051	83.0483	-0.141
0.19889	-0.0151	27.8989	-0.023	54.9094	-0.051	83.0489	-0.141
0.19944	-0.0151	27.8994	-0.023	54.91	-0.051	83.0494	-0.141
0.2	-0.0151	27.9	-0.023	54.9106	-0.051	83.05	-0.141
0.20056	-0.0151	27.9006	-0.023	54.9111	-0.051	83.0506	-0.141
0.20111	-0.0151	27.9011	-0.023	54.9117	-0.051	83.0511	-0.141
0.20167	-0.0151	27.9017	-0.023	54.9122	-0.051	83.0517	-0.141
0.20222	-0.0151	27.9022	-0.023	54.9128	-0.051	83.0522	-0.141
0.20278	-0.0151	27.9028	-0.023	54.9133	-0.051	83.0528	-0.141
0.20333	-0.0151	27.9033	-0.023	54.9139	-0.051	83.0533	-0.141
0.20389	-0.0151	27.9039	-0.023	54.9144	-0.051	83.0539	-0.141
0.20444	-0.0151	27.9044	-0.023	54.915	-0.051	83.0544	-0.141
0.205	-0.0151	27.905	-0.023	54.9156	-0.051	83.055	-0.141
0.20556	-0.0151	27.9056	-0.023	54.9161	-0.051	83.0556	-0.141
0.20611	-0.0151	27.9061	-0.023	54.9167	-0.051	83.0561	-0.141
0.20667	-0.0151	27.9067	-0.023	54.9172	-0.051	83.0567	-0.141
0.20722	-0.0151	27.9072	-0.023	54.9178	-0.051	83.0572	-0.141
0.20778	-0.0151	27.9078	-0.023	54.9183	-0.051	83.0578	-0.141
0.20833	-0.0151	27.9083	-0.023	54.9189	-0.051	83.0583	-0.141
0.20889	-0.0151	27.9089	-0.023	54.9194	-0.051	83.0589	-0.141
0.20944	-0.0151	27.9094	-0.023	54.92	-0.051	83.0594	-0.141
0.21	-0.0151	27.91	-0.023	54.9206	-0.051	83.06	-0.141
0.21056	-0.0151	27.9106	-0.023	54.9211	-0.051	83.0606	-0.141
0.21111	-0.0151	27.9111	-0.023	54.9217	-0.051	83.0611	-0.141
0.21167	-0.0151	27.9117	-0.023	54.9222	-0.051	83.0617	-0.141
0.21222	-0.0151	27.9122	-0.023	54.9228	-0.051	83.0622	-0.141
0.21278	-0.0151	27.9128	-0.023	54.9233	-0.051	83.0628	-0.141
0.21333	-0.0151	27.9133	-0.023	54.9239	-0.051	83.0633	-0.141
0.21389	-0.0151	27.9139	-0.023	54.9244	-0.051	83.0639	-0.141
0.21444	-0.0151	27.9144	-0.023	54.925	-0.051	83.0644	-0.141
0.215	-0.0151	27.915	-0.023	54.9256	-0.051	83.065	-0.141
0.21556	-0.0151	27.9156	-0.023	54.9261	-0.051	83.0656	-0.141
0.21611	-0.0151	27.9161	-0.023	54.9267	-0.051	83.0661	-0.141
0.21667	-0.0151	27.9167	-0.023	54.9272	-0.051	83.0667	-0.141
0.21722	-0.0151	27.9172	-0.023	54.9278	-0.051	83.0672	-0.141
0.21778	-0.0151	27.9178	-0.023	54.9283	-0.051	83.0678	-0.141
0.21833	-0.0151	27.9183	-0.023	54.9289	-0.051	83.0683	-0.141
0.21889	-0.0151	27.9189	-0.023	54.9294	-0.051	83.0689	-0.141
0.21944	-0.0151	27.9194	-0.023	54.93	-0.051	83.0694	-0.14
0.22	-0.0151	27.92	-0.023	54.9306	-0.051	83.07	-0.141
0.22056	-0.0151	27.9206	-0.023	54.9311	-0.051	83.0706	-0.141
0.22111	-0.0151	27.9211	-0.023	54.9317	-0.051	83.0711	-0.141
0.22167	-0.0151	27.9217	-0.023	54.9322	-0.051	83.0717	-0.141
0.22222	-0.0151	27.9222	-0.023	54.9328	-0.051	83.0722	-0.141
0.22278	-0.0151	27.9228	-0.023	54.9333	-0.051	83.0728	-0.141
0.22333	-0.0151	27.9233	-0.023	54.9339	-0.051	83.0733	-0.141
0.22389	-0.0151	27.9239	-0.023	54.9344	-0.051	83.0739	-0.141
0.22444	-0.0151	27.9244	-0.023	54.935	-0.051	83.0744	-0.141
0.225	-0.0151	27.925	-0.023	54.9356	-0.051	83.075	-0.141
0.22556	-0.0151	27.9256	-0.023	54.9361	-0.051	83.0756	-0.141
0.22611	-0.0151	27.9261	-0.023	54.9367	-0.051	83.0761	-0.141
0.22667	-0.0151	27.9267	-0.023	54.9372	-0.051	83.0767	-0.141
0.22722	-0.0151	27.9272	-0.023	54.9378	-0.051	83.0772	-0.141
0.22778	-0.0151	27.9278	-0.023	54.9383	-0.051	83.0778	-0.141
0.22833	-0.0151	27.9283	-0.023	54.9389	-0.051	83.0783	-0.141
0.22889	-0.0151	27.9289	-0.023	54.9394	-0.051	83.0789	-0.141
0.22944	-0.0151	27.9294	-0.023	54.94	-0.051	83.0794	-0.141
0.23	-0.0151	27.93	-0.023	54.9406	-0.051	83.08	-0.141
0.23056	-0.0151	27.9306	-0.023	54.9411	-0.051	83.0806	-0.141
0.23111	-0.0151	27.9311	-0.023	54.9417	-0.051	83.0811	-0.141
0.23167	-0.0151	27.9317	-0.023	54.9422	-0.051	83.0817	-0.141
0.23222	-0.0151	27.9322	-0.023	54.9428	-0.051	83.0822	-0.141
0.23278	-0.0151	27.9328	-0.023	54.9433	-0.051	83.0828	-0.141
0.23333	-0.0151	27.9333	-0.023	54.9439	-0.051	83.0833	-0.141
0.23389	-0.0151	27.9339	-0.023	54.9444	-0.051	83.0839	-0.141
0.23444	-0.0151	27.9344	-0.023	54.945	-0.051	83.0844	-0.141
0.235	-0.0151	27.935	-0.023	54.9456	-0.051	83.085	-0.141
0.23556	-0.0151	27.9356	-0.023	54.9461	-0.051	83.0856	-0.141
0.23611	-0.0151	27.9361	-0.023	54.9467	-0.051	83.0861	-0.141
0.23667	-0.0151	27.9367	-0.023	54.9472	-0.051	83.0867	-0.141
0.23722	-0.0151	27.9372	-0.023	54.9478	-0.051	83.0872	-0.141
0.23778	-0.0151	27.9378	-0.023	54.9483	-0.051	83.0878	-0.141
0.23833	-0.0151	27.9383	-0.023	54.9489	-0.051	83.0883	-0.141
0.23889	-0.0151	27.9389	-0.023	54.9494	-0.051	83.0889	-0.141
0.23944	-0.0151	27.9394	-0.023	54.95	-0.051	83.0894	-0.141
0.24	-0.0151	27.94	-0.023	54.9506	-0.051	83.09	-0.141
0.24056	-0.0151	27.9406	-0.023	54.9511	-0.051	83.0906	-0.141
0.24111	-0.0151	27.9411	-0.023	54.9517	-0.051	83.0911	-0.141
0.24167	-0.0151	27.9417	-0.023	54.9522	-0.051	83.0917	-0.141
0.24222	-0.0151	27.9422	-0.023	54.9528	-0.051	83.0922	-0.141
0.24278	-0.0151	27.9428	-0.023	54.9533	-0.051	83.0928	-0.141
0.24333	-0.0151	27.9433	-0.023	54.9539	-0.051	83.0933	-0.141
0.24389	-0.0151	27.9439	-0.023	54.9544	-0.051	83.0939	-0.141
0.24444	-0.0151	27.9444	-0.023	54.955	-0.051	83.0944	-0.141
0.245	-0.0151	27.945	-0.023	54.9556	-0.051	83.095	-0.141
0.24556	-0.0151	27.9456	-0.023	54.9561	-0.051	83.0956	-0.141
0.24611	-0.0151	27.9461	-0.023	54.9567	-0.051	83.0961	-0.141
0.24667	-0.0151	27.9467	-0.023	54.9572	-0.051	83.0967	-0.141
0.24722	-0.0151	27.9472	-0.023	54.9578	-0.051	83.0972	-0.141
0.24778	-0.0151	27.9478	-0.023	54.9583	-0.051	83.0978	-0.141
0.24833	-0.0151	27.9483	-0.023	54.9589	-0.051	83.0983	-0.141
0.24889	-0.0151	27.9489	-0.023	54.9594	-0.051	83.0989	-0.141
0.24944	-0.0151	27.9494	-0.023	54.96	-0.051	83.0994	-0.141
0.25	-0.0151	27.95	-0.023	54.9606	-0.051	83.1	-0.141
0.25056	-0.0151	27.9506	-0.023	54.9611	-0.051	83.1006	-0.141
0.25111	-0.0151	27.9511	-0.023	54.9617	-0.051	83.1011	-0.141
0.25167	-0.0151	27.9517	-0.023	54.9622	-0.051	83.1017	-0.141
0.25222	-0.0151	27.9522	-0.023	54.9628	-0.051	83.1022	-0.141
0.25278	-0.0151	27.9528	-0.023	54.9633	-0.051	83.1028	-0.141
0.25333	-0.0151	27.9533	-0.023	54.9639	-0.051	83.1033	-0.141
0.25389	-0.0151	27.9539	-0.023	54.9644	-0.051	83.1039	-0.141
0.25444	-0.0151	27.9544	-0.023	54.965	-0.051	83.1044	-0.141
0.255	-0.0151	27.955	-0.023	54.9656	-0.051	83.105	-0.141
0.25556	-0.0151	27.9556	-0.023	54.9661	-0.051	83.1056	-0.141
0.25611	-0.0151	27.9561	-0.023	54.9667	-0.051	83.1061	-0.141
0.25667	-0.0151	27.9567	-0.023	54.9672	-0.051	83.1067	-0.141
0.25722	-0.0151	27.9572	-0.023	54.9678	-0.051	83.1072	-0.141
0.25778	-0.0151	27.9578	-0.023	54.9683	-0.051	83.1078	-0.141
0.25833	-0.0151	27.9583	-0.023	54.9689	-0.051	83.1083	-0.141
0.25889	-0.0151	27.9589	-0.023	54.9694	-0.051	83.1089	-0.141
0.25944	-0.0151	27.9594	-0.023	54.97	-0.051	83.1094	-0.141
0.26	-0.0151	27.96	-0.023	54.9706	-0.051	83.11	-0.141
0.26056	-0.0151	27.9606	-0.023	54.9711	-0.051	83.1106	-0.141
0.26111	-0.0151	27.9611	-0.023	54.9717	-0.051	83.1111	-0.141
0.26167	-0.0151	27.9617	-0.023	54.9722	-0.051	83.1117	-0.141
0.26222	-0.0151	27.9622	-0.023	54.9728	-0.051	83.1122	-0.141
0.26278	-0.0151	27.9628	-0.023	54.9733	-0.051	83.1128	-0.141
0.26333	-0.0151	27.9633	-0.0231	54.9739	-0.051	83.1133	-0.141
0.26389	-0.0151	27.9639	-0.0231	54.9744	-0.051	83.1139	-0.141
0.26444	-0.0151	27.9644	-0.023	54.975	-0.051	83.1144	-0.141
0.265	-0.0151	27.965	-0.023	54.9756	-0.051	83.115	-0.141
0.26556	-0.0151	27.9656	-0.023	54.9761	-0.051	83.1156	-0.141
0.26611	-0.0151	27.9661	-0.0231	54.9767	-0.051	83.1161	-0.141
0.26667	-0.0151	27.9667	-0.023	54.9772	-0.051	83.1167	-0.141
0.26722	-0.0151	27.9672	-0.0231	54.9778	-0.051	83.1172	-0.141
0.26778	-0.0151	27.9678	-0.0231	54.9783	-0.051	83.1178	-0.141
0.26833	-0.0151	27.9683	-0.0231	54.9789	-0.051	83.1183	-0.141
0.26889	-0.0151	27.9689	-0.0231	54.9794	-0.051	83.1189	-0.141
0.26944	-0.0151	27.9694	-0.0231	54.98	-0.051	83.1194	-0.141
0.27	-0.0151	27.97	-0.0231	54.9806	-0.051	83.12	-0.141
0.27056	-0.0151	27.9706	-0.0231	54.9811	-0.051	83.1206	-0.141
0.27111	-0.0151	27.9711	-0.0231	54.9817	-0.051	83.1211	-0.141
0.27167	-0.0151	27.9717	-0.0231	54.9822	-0.051	83.1217	-0.141
0.27222	-0.0151	27.9722	-0.0231	54.9828	-0.051	83.1222	-0.141
0.27278	-0.0151	27.9728	-0.0231	54.9833	-0.051	83.1228	-0.141
0.27333	-0.0151	27.9733	-0.0231	54.9839	-0.051	83.1233	-0.141
0.27389	-0.0151	27.9739	-0.0231	54.9844	-0.051	83.1239	-0.141
0.27444	-0.0151	27.9744	-0.0231	54.985	-0.051	83.1244	-0.141
0.275	-0.0151	27.975	-0.0231	54.9856	-0.051	83.125	-0.141
0.27556	-0.0151	27.9756	-0.0231	54.9861	-0.051	83.1256	-0.141
0.27611	-0.0151	27.9761	-0.0231	54.9867	-0.051	83.1261	-0.141
0.27667	-0.0151	27.9767	-0.0231	54.9872	-0.051	83.1267	-0.141
0.27722	-0.0151	27.9772	-0.0231	54.9878	-0.051	83.1272	-0.141
0.27778	-0.0151	27.9778	-0.0231	54.9883	-0.051	83.1278	-0.141
0.27833	-0.0151	27.9783	-0.0231	54.9889	-0.051	83.1283	-0.141
0.27889	-0.0151	27.9789	-0.0231	54.9894	-0.051	83.1289	-0.141
0.27944	-0.0151	27.9794	-0.0231	54.99	-0.051	83.1294	-0.141
0.28	-0.0151	27.98	-0.0231	54.9906	-0.051	83.13	-0.141
0.28056	-0.0151	27.9806	-0.0231	54.9911	-0.051	83.1306	-0.141
0.28111	-0.0151	27.9811	-0.0231	54.9917	-0.051	83.1311	-0.141
0.28167	-0.0151	27.9817	-0.0231	54.9922	-0.051	83.1317	-0.141
0.28222	-0.0151	27.9822	-0.0231	54.9928	-0.051	83.1322	-0.141
0.28278	-0.0151	27.9828	-0.0231	54.9933	-0.051	83.1328	-0.141
0.28333	-0.0151	27.9833	-0.0231	54.9939	-0.051	83.1333	-0.141
0.28389	-0.0151	27.9839	-0.0231	54.9944	-0.051	83.1339	-0.141
0.28444	-0.0151	27.9844	-0.0231	54.995	-0.051	83.1344	-0.141
0.285	-0.0151	27.985	-0.0231	54.9956	-0.051	83.135	-0.141
0.28556	-0.0151	27.9856	-0.0231	54.9961	-0.051	83.1356	-0.141
0.28611	-0.0151	27.9861	-0.0231	54.9967	-0.051	83.1361	-0.141
0.28667	-0.0151	27.9867	-0.0231	54.9972	-0.051	83.1367	-0.141
0.28722	-0.0151	27.9872	-0.0231	54.9978	-0.051	83.1372	-0.141
0.28778	-0.0151	27.9878	-0.0231	54.9983	-0.051	83.1378	-0.141
0.28833	-0.0151	27.9883	-0.0231	54.9989	-0.051	83.1383	-0.141
0.28889	-0.0151	27.9889	-0.0231	54.9994	-0.051	83.1389	-0.141
0.28944	-0.0151	27.9894	-0.0231	55	-0.051	83.1394	-0.141
0.29	-0.0151	27.99	-0.0231	55.0006	-0.051	83.14	-0.141
0.29056	-0.0151	27.9906	-0.0231	55.0011	-0.051	83.1406	-0.141
0.29111	-0.0151	27.9911	-0.0231	55.0017	-0.051	83.1411	-0.141
0.29167	-0.0151	27.9917	-0.0231	55.0022	-0.051	83.1417	-0.141
0.29222	-0.0151	27.9922	-0.0231	55.0028	-0.051	83.1422	-0.141
0.29278	-0.0151	27.9928	-0.0231	55.0033	-0.051	83.1428	-0.141
0.29333	-0.0151	27.9933	-0.0231	55.0039	-0.051	83.1433	-0.141
0.29389	-0.0151	27.9939	-0.0231	55.0044	-0.051	83.1439	-0.141
0.29444	-0.0151	27.9944	-0.0231	55.005	-0.051	83.1444	-0.141
0.295	-0.0151	27.995	-0.0231	55.0056	-0.051	83.145	-0.141
0.29556	-0.0151	27.9956	-0.0231	55.0061	-0.051	83.1456	-0.141
0.29611	-0.0151	27.9961	-0.0231	55.0067	-0.051	83.1461	-0.141
0.29667	-0.0151	27.9967	-0.0231	55.0072	-0.051	83.1467	-0.141
0.29722	-0.0151	27.9972	-0.0231	55.0078	-0.051	83.1472	-0.141
0.29778	-0.0151	27.9978	-0.0231	55.0083	-0.051	83.1478	-0.141
0.29833	-0.0151	27.9983	-0.0231	55.0089	-0.051	83.1483	-0.141
0.29889	-0.0151	27.9989	-0.0231	55.0094	-0.051	83.1489	-0.141
0.29944	-0.0151	27.9994	-0.0231	55.01	-0.051	83.1494	-0.141
0.3	-0.0151	28	-0.0231	55.0106	-0.051	83.15	-0.141
0.30056	-0.0151	28.0006	-0.0231	55.0111	-0.051	83.1506	-0.141
0.30111	-0.0151	28.0011	-0.0231	55.0117	-0.051	83.1511	-0.141
0.30167	-0.0151	28.0017	-0.0231	55.0122	-0.051	83.1517	-0.141
0.30222	-0.0151	28.0022	-0.0231	55.0128	-0.051	83.1522	-0.141
0.30278	-0.0151	28.0028	-0.0231	55.0133	-0.051	83.1528	-0.141
0.30333	-0.0151	28.0033	-0.0231	55.0139	-0.051	83.1533	-0.141
0.30389	-0.0151	28.0039	-0.0231	55.0144	-0.051	83.1539	-0.141
0.30444	-0.0151	28.0044	-0.0231	55.015	-0.051	83.1544	-0.141
0.305	-0.0151	28.005	-0.0231	55.0156	-0.051	83.155	-0.141
0.30556	-0.0151	28.0056	-0.0231	55.0161	-0.051	83.1556	-0.141
0.30611	-0.0151	28.0061	-0.0231	55.0167	-0.051	83.1561	-0.141
0.30667	-0.0151	28.0067	-0.0231	55.0172	-0.051	83.1567	-0.141
0.30722	-0.0151	28.0072	-0.0231	55.0178	-0.051	83.1572	-0.141
0.30778	-0.0151	28.0078	-0.0231	55.0183	-0.051	83.1578	-0.141
0.30833	-0.0151	28.0083	-0.0231	55.0189	-0.051	83.1583	-0.141
0.30889	-0.0151	28.0089	-0.0231	55.0194	-0.051	83.1589	-0.141
0.30944	-0.0151	28.0094	-0.0231	55.02	-0.051	83.1594	-0.141
0.31	-0.0151	28.01	-0.0231	55.0206	-0.051	83.16	-0.141
0.31056	-0.0151	28.0106	-0.0231	55.0211	-0.051	83.1606	-0.141
0.31111	-0.0151	28.0111	-0.0231	55.0217	-0.051	83.1611	-0.141
0.31167	-0.0151	28.0117	-0.0231	55.0222	-0.051	83.1617	-0.141
0.31222	-0.0151	28.0122	-0.0231	55.0228	-0.051	83.1622	-0.141
0.31278	-0.0151	28.0128	-0.0231	55.0233	-0.051	83.1628	-0.141
0.31333	-0.0151	28.0133	-0.0231	55.0239	-0.051	83.1633	-0.141
0.31389	-0.0151	28.0139	-0.0231	55.0244	-0.051	83.1639	-0.141
0.31444	-0.0151	28.0144	-0.0231	55.025	-0.051	83.1644	-0.141
0.315	-0.0151	28.015	-0.0231	55.0256	-0.051	83.165	-0.141
0.31556	-0.0152	28.0156	-0.0231	55.0261	-0.051	83.1656	-0.141
0.31611	-0.0151	28.0161	-0.0231	55.0267	-0.051	83.1661	-0.141
0.31667	-0.0151	28.0167	-0.0231	55.0272	-0.051	83.1667	-0.141
0.31722	-0.0151	28.0172	-0.0231	55.0278	-0.051	83.1672	-0.141
0.31778	-0.0151	28.0178	-0.0231	55.0283	-0.051	83.1678	-0.141
0.31833	-0.0151	28.0183	-0.0231	55.0289	-0.051	83.1683	-0.141
0.31889	-0.0151	28.0189	-0.0231	55.0294	-0.051	83.1689	-0.141
0.31944	-0.0151	28.0194	-0.0231	55.03	-0.051	83.1694	-0.141
0.32	-0.0151	28.02	-0.0231	55.0306	-0.051	83.17	-0.141
0.32056	-0.0151	28.0206	-0.0231	55.0311	-0.051	83.1706	-0.141
0.32111	-0.0151	28.0211	-0.0231	55.0317	-0.051	83.1711	-0.141
0.32167	-0.0151	28.0217	-0.0231	55.0322	-0.051	83.1717	-0.141
0.32222	-0.0151	28.0222	-0.0231	55.0328	-0.051	83.1722	-0.141
0.32278	-0.0151	28.0228	-0.0231	55.0333	-0.051	83.1728	-0.141
0.32333	-0.0151	28.0233	-0.0231	55.0339	-0.051	83.1733	-0.141
0.32389	-0.0151	28.0239	-0.0231	55.0344	-0.051	83.1739	-0.141
0.32444	-0.0151	28.0244	-0.0231	55.035	-0.051	83.1744	-0.141
0.325	-0.0151	28.025	-0.0231	55.0356	-0.051	83.175	-0.141
0.32556	-0.0152	28.0256	-0.0231	55.0361	-0.051	83.1756	-0.141
0.32611	-0.0152	28.0261	-0.0231	55.0367	-0.051	83.1761	-0.141
0.32667	-0.0152	28.0267	-0.0231	55.0372	-0.051	83.1767	-0.141
0.32722	-0.0152	28.0272	-0.0231	55.0378	-0.051	83.1772	-0.141
0.32778	-0.0152	28.0278	-0.0231	55.0383	-0.051	83.1778	-0.141
0.32833	-0.0152	28.0283	-0.0231	55.0389	-0.051	83.1783	-0.141
0.32889	-0.0152	28.0289	-0.0231	55.0394	-0.051	83.1789	-0.141
0.32944	-0.0152	28.0294	-0.0231	55.04	-0.051	83.1794	-0.141
0.33	-0.0152	28.03	-0.0231	55.0406	-0.051	83.18	-0.141
0.33056	-0.0152	28.0306	-0.0231	55.0411	-0.051	83.1806	-0.141
0.33111	-0.0152	28.0311	-0.0231	55.0417	-0.051	83.1811	-0.141
0.33167	-0.0152	28.0317	-0.0231	55.0422	-0.051	83.1817	-0.141
0.33222	-0.0152	28.0322	-0.0231	55.0428	-0.051	83.1822	-0.141
0.33278	-0.0152	28.0328	-0.0231	55.0433	-0.051	83.1828	-0.141
0.33333	-0.0152	28.0333	-0.0231	55.0439	-0.051	83.1833	-0.141
0.33389	-0.0152	28.0339	-0.0231	55.0444	-0.051	83.1839	-0.141
0.33444	-0.0152	28.0344	-0.0231	55.045	-0.051	83.1844	-0.141
0.335	-0.0152	28.035	-0.0232	55.0456	-0.051	83.185	-0.141
0.33556	-0.0152	28.0356	-0.0231	55.0461	-0.051	83.1856	-0.141
0.33611	-0.0152	28.0361	-0.0232	55.0467	-0.051	83.1861	-0.141
0.33667	-0.0152	28.0367	-0.0232	55.0472	-0.051	83.1867	-0.141
0.33722	-0.0152	28.0372	-0.0232	55.0478	-0.051	83.1872	-0.141
0.33778	-0.0152	28.0378	-0.0232	55.0483	-0.051	83.1878	-0.141
0.33833	-0.0152	28.0383	-0.0231	55.0489	-0.051	83.1883	-0.141
0.33889	-0.0152	28.0389	-0.0232	55.0494	-0.051	83.1889	-0.141
0.33944	-0.0152	28.0394	-0.0232	55.05	-0.051	83.1894	-0.141
0.34	-0.0152	28.04	-0.0232	55.0506	-0.051	83.19	-0.141
0.34056	-0.0152	28.0406	-0.0232	55.0511	-0.051	83.1906	-0.141
0.34111	-0.0151	28.0411	-0.0232	55.0517	-0.051	83.1911	-0.141
0.34167	-0.0152	28.0417	-0.0232	55.0522	-0.051	83.1917	-0.141
0.34222	-0.0152	28.0422	-0.0232	55.0528	-0.051	83.1922	-0.141
0.34278	-0.0152	28.0428	-0.0232	55.0533	-0.051	83.1928	-0.141
0.34333	-0.0152	28.0433	-0.0231	55.0539	-0.051	83.1933	-0.141
0.34389	-0.0152	28.0439	-0.0232	55.0544	-0.051	83.1939	-0.141
0.34444	-0.0152	28.0444	-0.0232	55.055	-0.051	83.1944	-0.141
0.345	-0.0152	28.045	-0.0232	55.0556	-0.051	83.195	-0.141
0.34556	-0.0152	28.0456	-0.0232	55.0561	-0.051	83.1956	-0.141
0.34611	-0.0152	28.0461	-0.0232	55.0567	-0.051	83.1961	-0.141
0.34667	-0.0152	28.0467	-0.0231	55.0572	-0.051	83.1967	-0.141
0.34722	-0.0152	28.0472	-0.0232	55.0578	-0.051	83.1972	-0.141
0.34778	-0.0151	28.0478	-0.0232	55.0583	-0.051	83.1978	-0.141
0.34833	-0.0152	28.0483	-0.0232	55.0589	-0.051	83.1983	-0.141
0.34889	-0.0152	28.0489	-0.0232	55.0594	-0.051	83.1989	-0.141
0.34944	-0.0151	28.0494	-0.0232	55.06	-0.051	83.1994	-0.141
0.35	-0.0152	28.05	-0.0232	55.0606	-0.051	83.2	-0.141
0.35056	-0.0152	28.0506	-0.0232	55.0611	-0.051	83.2006	-0.141
0.35111	-0.0152	28.0511	-0.0232	55.0617	-0.051	83.2011	-0.141
0.35167	-0.0152	28.0517	-0.0232	55.0622	-0.051	83.2017	-0.141
0.35222	-0.0152	28.0522	-0.0232	55.0628	-0.051	83.2022	-0.141
0.35278	-0.0152	28.0528	-0.0232	55.0633	-0.051	83.2028	-0.141
0.35333	-0.0152	28.0533	-0.0232	55.0639	-0.051	83.2033	-0.141
0.35389	-0.0152	28.0539	-0.0232	55.0644	-0.051	83.2039	-0.141
0.35444	-0.0152	28.0544	-0.0232	55.065	-0.051	83.2044	-0.141
0.355	-0.0151	28.055	-0.0232	55.0656	-0.051	83.205	-0.141
0.35556	-0.0152	28.0556	-0.0232	55.0661	-0.051	83.2056	-0.141
0.35611	-0.0152	28.0561	-0.0232	55.0667	-0.051	83.2061	-0.141
0.35667	-0.0152	28.0567	-0.0232	55.0672	-0.051	83.2067	-0.141
0.35722	-0.0152	28.0572	-0.0232	55.0678	-0.051	83.2072	-0.141
0.35778	-0.0151	28.0578	-0.0232	55.0683	-0.051	83.2078	-0.141
0.35833	-0.0151	28.0583	-0.0232	55.0689	-0.051	83.2083	-0.141
0.35889	-0.0152	28.0589	-0.0232	55.0694	-0.051	83.2089	-0.141
0.35944	-0.0152	28.0594	-0.0232	55.07	-0.051	83.2094	-0.141
0.36	-0.0151	28.06	-0.0232	55.0706	-0.051	83.21	-0.141
0.36056	-0.0151	28.0606	-0.0232	55.0711	-0.051	83.2106	-0.141
0.36111	-0.0151	28.0611	-0.0232	55.0717	-0.051	83.2111	-0.141
0.36167	-0.0152	28.0617	-0.0232	55.0722	-0.051	83.2117	-0.141
0.36222	-0.0152	28.0622	-0.0232	55.0728	-0.051	83.2122	-0.141
0.36278	-0.0151	28.0628	-0.0232	55.0733	-0.051	83.2128	-0.141
0.36333	-0.0151	28.0633	-0.0232	55.0739	-0.051	83.2133	-0.141
0.36389	-0.0151	28.0639	-0.0232	55.0744	-0.051	83.2139	-0.141
0.36444	-0.0152	28.0644	-0.0232	55.075	-0.051	83.2144	-0.141
0.365	-0.0151	28.065	-0.0232	55.0756	-0.051	83.215	-0.141
0.36556	-0.0151	28.0656	-0.0232	55.0761	-0.051	83.2156	-0.141
0.36611	-0.0152	28.0661	-0.0232	55.0767	-0.051	83.2161	-0.141
0.36667	-0.0152	28.0667	-0.0232	55.0772	-0.051	83.2167	-0.141
0.36722	-0.0152	28.0672	-0.0232	55.0778	-0.051	83.2172	-0.141
0.36778	-0.0152	28.0678	-0.0232	55.0783	-0.051	83.2178	-0.141
0.36833	-0.0152	28.0683	-0.0232	55.0789	-0.051	83.2183	-0.141
0.36889	-0.0152	28.0689	-0.0232	55.0794	-0.051	83.2189	-0.141
0.36944	-0.0152	28.0694	-0.0232	55.08	-0.051	83.2194	-0.141
0.37	-0.0152	28.07	-0.0232	55.0806	-0.051	83.22	-0.141
0.37056	-0.0151	28.0706	-0.0232	55.0811	-0.051	83.2206	-0.141
0.37111	-0.0152	28.0711	-0.0232	55.0817	-0.051	83.2211	-0.141
0.37167	-0.0152	28.0717	-0.0232	55.0822	-0.051	83.2217	-0.141
0.37222	-0.0152	28.0722	-0.0232	55.0828	-0.051	83.2222	-0.141
0.37278	-0.0152	28.0728	-0.0232	55.0833	-0.051	83.2228	-0.141
0.37333	-0.0151	28.0733	-0.0232	55.0839	-0.051	83.2233	-0.141
0.37389	-0.0152	28.0739	-0.0232	55.0844	-0.051	83.2239	-0.141
0.37444	-0.0152	28.0744	-0.0232	55.085	-0.051	83.2244	-0.141
0.375	-0.0152	28.075	-0.0232	55.0856	-0.051	83.225	-0.141
0.37556	-0.0151	28.0756	-0.0232	55.0861	-0.051	83.2256	-0.141
0.37611	-0.0152	28.0761	-0.0232	55.0867	-0.051	83.2261	-0.141
0.37667	-0.0152	28.0767	-0.0232	55.0872	-0.051	83.2267	-0.141
0.37722	-0.0152	28.0772	-0.0232	55.0878	-0.051	83.2272	-0.141
0.37778	-0.0152	28.0778	-0.0232	55.0883	-0.051	83.2278	-0.141
0.37833	-0.0152	28.0783	-0.0232	55.0889	-0.052	83.2283	-0.141
0.37889	-0.0151	28.0789	-0.0232	55.0894	-0.052	83.2289	-0.141
0.37944	-0.0151	28.0794	-0.0232	55.09	-0.051	83.2294	-0.141
0.38	-0.0152	28.08	-0.0232	55.0906	-0.051	83.23	-0.141
0.38056	-0.0152	28.0806	-0.0232	55.0911	-0.052	83.2306	-0.141
0.38111	-0.0152	28.0811	-0.0232	55.0917	-0.051	83.2311	-0.141
0.38167	-0.0151	28.0817	-0.0232	55.0922	-0.051	83.2317	-0.141
0.38222	-0.0151	28.0822	-0.0232	55.0928	-0.051	83.2322	-0.141
0.38278	-0.0151	28.0828	-0.0232	55.0933	-0.051	83.2328	-0.141
0.38333	-0.0151	28.0833	-0.0232	55.0939	-0.051	83.2333	-0.141
0.38389	-0.0152	28.0839	-0.0232	55.0944	-0.051	83.2339	-0.141
0.38444	-0.0151	28.0844	-0.0232	55.095	-0.051	83.2344	-0.141
0.385	-0.0152	28.085	-0.0232	55.0956	-0.051	83.235	-0.141
0.38556	-0.0152	28.0856	-0.0232	55.0961	-0.051	83.2356	-0.141
0.38611	-0.0151	28.0861	-0.0232	55.0967	-0.052	83.2361	-0.141
0.38667	-0.0152	28.0867	-0.0232	55.0972	-0.052	83.2367	-0.141
0.38722	-0.0151	28.0872	-0.0232	55.0978	-0.052	83.2372	-0.141
0.38778	-0.0151	28.0878	-0.0232	55.0983	-0.052	83.2378	-0.141
0.38833	-0.0152	28.0883	-0.0232	55.0989	-0.052	83.2383	-0.141
0.38889	-0.0152	28.0889	-0.0232	55.0994	-0.051	83.2389	-0.141
0.38944	-0.0151	28.0894	-0.0232	55.1	-0.052	83.2394	-0.141
0.39	-0.0152	28.09	-0.0232	55.1006	-0.052	83.24	-0.141
0.39056	-0.0152	28.0906	-0.0232	55.1011	-0.052	83.2406	-0.141
0.39111	-0.0152	28.0911	-0.0232	55.1017	-0.052	83.2411	-0.141
0.39167	-0.0152	28.0917	-0.0232	55.1022	-0.051	83.2417	-0.141
0.39222	-0.0151	28.0922	-0.0232	55.1028	-0.052	83.2422	-0.141
0.39278	-0.0152	28.0928	-0.0232	55.1033	-0.052	83.2428	-0.141
0.39333	-0.0151	28.0933	-0.0232	55.1039	-0.052	83.2433	-0.141
0.39389	-0.0152	28.0939	-0.0232	55.1044	-0.052	83.2439	-0.141
0.39444	-0.0152	28.0944	-0.0232	55.105	-0.052	83.2444	-0.141
0.395	-0.0152	28.095	-0.0232	55.1056	-0.052	83.245	-0.141
0.39556	-0.0152	28.0956	-0.0232	55.1061	-0.052	83.2456	-0.141
0.39611	-0.0152	28.0961	-0.0232	55.1067	-0.052	83.2461	-0.141
0.39667	-0.0151	28.0967	-0.0232	55.1072	-0.052	83.2467	-0.141
0.39722	-0.0151	28.0972	-0.0232	55.1078	-0.052	83.2472	-0.141
0.39778	-0.0152	28.0978	-0.0232	55.1083	-0.052	83.2478	-0.141
0.39833	-0.0151	28.0983	-0.0232	55.1089	-0.052	83.2483	-0.141
0.39889	-0.0151	28.0989	-0.0232	55.1094	-0.052	83.2489	-0.141
0.39944	-0.0152	28.0994	-0.0232	55.11	-0.052	83.2494	-0.141
0.4	-0.0152	28.1	-0.0232	55.1106	-0.052	83.25	-0.141
0.40056	-0.0152	28.1006	-0.0232	55.1111	-0.052	83.2506	-0.141
0.40111	-0.0152	28.1011	-0.0232	55.1117	-0.052	83.2511	-0.141
0.40167	-0.0152	28.1017	-0.0232	55.1122	-0.052	83.2517	-0.141
0.40222	-0.0152	28.1022	-0.0232	55.1128	-0.052	83.2522	-0.141
0.40278	-0.0152	28.1028	-0.0232	55.1133	-0.052	83.2528	-0.141
0.40333	-0.0152	28.1033	-0.0232	55.1139	-0.052	83.2533	-0.141
0.40389	-0.0151	28.1039	-0.0232	55.1144	-0.052	83.2539	-0.141
0.40444	-0.0152	28.1044	-0.0232	55.115	-0.052	83.2544	-0.141
0.405	-0.0151	28.105	-0.0232	55.1156	-0.052	83.255	-0.141
0.40556	-0.0152	28.1056	-0.0232	55.1161	-0.052	83.2556	-0.141
0.40611	-0.0152	28.1061	-0.0232	55.1167	-0.052	83.2561	-0.141
0.40667	-0.0152	28.1067	-0.0232	55.1172	-0.052	83.2567	-0.141
0.40722	-0.0151	28.1072	-0.0232	55.1178	-0.052	83.2572	-0.141
0.40778	-0.0152	28.1078	-0.0232	55.1183	-0.052	83.2578	-0.141
0.40833	-0.0152	28.1083	-0.0232	55.1189	-0.052	83.2583	-0.141
0.40889	-0.0151	28.1089	-0.0232	55.1194	-0.052	83.2589	-0.141
0.40944	-0.0151	28.1094	-0.0232	55.12	-0.052	83.2594	-0.141
0.41	-0.0152	28.11	-0.0232	55.1206	-0.052	83.26	-0.141
0.41056	-0.0151	28.1106	-0.0232	55.1211	-0.052	83.2606	-0.141
0.41111	-0.0151	28.1111	-0.0232	55.1217	-0.052	83.2611	-0.141
0.41167	-0.0151	28.1117	-0.0232	55.1222	-0.052	83.2617	-0.141
0.41222	-0.0151	28.1122	-0.0232	55.1228	-0.052	83.2622	-0.141
0.41278	-0.0151	28.1128	-0.0232	55.1233	-0.052	83.2628	-0.141
0.41333	-0.0152	28.1133	-0.0232	55.1239	-0.052	83.2633	-0.141
0.41389	-0.0151	28.1139	-0.0232	55.1244	-0.052	83.2639	-0.141
0.41444	-0.0151	28.1144	-0.0232	55.125	-0.052	83.2644	-0.141
0.415	-0.0152	28.115	-0.0232	55.1256	-0.052	83.265	-0.141
0.41556	-0.0152	28.1156	-0.0232	55.1261	-0.052	83.2656	-0.141
0.41611	-0.0152	28.1161	-0.0232	55.1267	-0.052	83.2661	-0.141
0.41667	-0.0152	28.1167	-0.0232	55.1272	-0.052	83.2667	-0.141
0.41722	-0.0152	28.1172	-0.0232	55.1278	-0.052	83.2672	-0.141
0.41778	-0.0152	28.1178	-0.0232	55.1283	-0.052	83.2678	-0.141
0.41833	-0.0152	28.1183	-0.0232	55.1289	-0.052	83.2683	-0.141
0.41889	-0.0151	28.1189	-0.0232	55.1294	-0.052	83.2689	-0.141
0.41944	-0.0152	28.1194	-0.0232	55.13	-0.052	83.2694	-0.141
0.42	-0.0152	28.12	-0.0232	55.1306	-0.052	83.27	-0.14
0.42056	-0.0152	28.1206	-0.0232	55.1311	-0.052	83.2706	-0.141
0.42111	-0.0152	28.1211	-0.0232	55.1317	-0.052	83.2711	-0.141
0.42167	-0.0152	28.1217	-0.0232	55.1322	-0.052	83.2717	-0.141
0.42222	-0.0152	28.1222	-0.0232	55.1328	-0.052	83.2722	-0.141
0.42278	-0.0152	28.1228	-0.0232	55.1333	-0.052	83.2728	-0.14
0.42333	-0.0152	28.1233	-0.0232	55.1339	-0.052	83.2733	-0.141
0.42389	-0.0152	28.1239	-0.0232	55.1344	-0.052	83.2739	-0.141
0.42444	-0.0151	28.1244	-0.0232	55.135	-0.052	83.2744	-0.141
0.425	-0.0152	28.125	-0.0232	55.1356	-0.052	83.275	-0.141
0.42556	-0.0152	28.1256	-0.0232	55.1361	-0.052	83.2756	-0.141
0.42611	-0.0151	28.1261	-0.0233	55.1367	-0.052	83.2761	-0.14
0.42667	-0.0152	28.1267	-0.0232	55.1372	-0.052	83.2767	-0.14
0.42722	-0.0152	28.1272	-0.0232	55.1378	-0.052	83.2772	-0.141
0.42778	-0.0152	28.1278	-0.0232	55.1383	-0.052	83.2778	-0.14
0.42833	-0.0152	28.1283	-0.0232	55.1389	-0.052	83.2783	-0.14
0.42889	-0.0151	28.1289	-0.0232	55.1394	-0.052	83.2789	-0.14
0.42944	-0.0151	28.1294	-0.0233	55.14	-0.052	83.2794	-0.14
0.43	-0.0152	28.13	-0.0232	55.1406	-0.052	83.28	-0.14
0.43056	-0.0152	28.1306	-0.0232	55.1411	-0.052	83.2806	-0.141
0.43111	-0.0152	28.1311	-0.0232	55.1417	-0.052	83.2811	-0.14
0.43167	-0.0151	28.1317	-0.0232	55.1422	-0.052	83.2817	-0.141
0.43222	-0.0151	28.1322	-0.0232	55.1428	-0.052	83.2822	-0.141
0.43278	-0.0152	28.1328	-0.0232	55.1433	-0.052	83.2828	-0.141
0.43333	-0.0152	28.1333	-0.0233	55.1439	-0.052	83.2833	-0.14
0.43389	-0.0151	28.1339	-0.0232	55.1444	-0.052	83.2839	-0.14
0.43444	-0.0152	28.1344	-0.0233	55.145	-0.052	83.2844	-0.14
0.435	-0.0151	28.135	-0.0232	55.1456	-0.052	83.285	-0.14
0.43556	-0.0151	28.1356	-0.0232	55.1461	-0.052	83.2856	-0.14
0.43611	-0.0152	28.1361	-0.0232	55.1467	-0.052	83.2861	-0.14
0.43667	-0.0151	28.1367	-0.0232	55.1472	-0.052	83.2867	-0.14
0.43722	-0.0151	28.1372	-0.0232	55.1478	-0.052	83.2872	-0.14
0.43778	-0.0151	28.1378	-0.0233	55.1483	-0.052	83.2878	-0.14
0.43833	-0.0151	28.1383	-0.0232	55.1489	-0.052	83.2883	-0.14
0.43889	-0.0151	28.1389	-0.0233	55.1494	-0.052	83.2889	-0.14
0.43944	-0.0151	28.1394	-0.0233	55.15	-0.052	83.2894	-0.14
0.44	-0.0151	28.14	-0.0233	55.1506	-0.052	83.29	-0.14
0.44056	-0.0151	28.1406	-0.0233	55.1511	-0.052	83.2906	-0.14
0.44111	-0.0151	28.1411	-0.0233	55.1517	-0.052	83.2911	-0.14
0.44167	-0.0151	28.1417	-0.0233	55.1522	-0.052	83.2917	-0.14
0.44222	-0.0151	28.1422	-0.0233	55.1528	-0.052	83.2922	-0.14
0.44278	-0.0152	28.1428	-0.0232	55.1533	-0.052	83.2928	-0.14
0.44333	-0.0151	28.1433	-0.0232	55.1539	-0.052	83.2933	-0.14
0.44389	-0.0152	28.1439	-0.0232	55.1544	-0.052	83.2939	-0.14
0.44444	-0.0151	28.1444	-0.0233	55.155	-0.052	83.2944	-0.14
0.445	-0.0151	28.145	-0.0233	55.1556	-0.052	83.295	-0.14
0.44556	-0.0152	28.1456	-0.0232	55.1561	-0.052	83.2956	-0.14
0.44611	-0.0151	28.1461	-0.0232	55.1567	-0.052	83.2961	-0.14
0.44667	-0.0152	28.1467	-0.0232	55.1572	-0.052	83.2967	-0.14
0.44722	-0.0152	28.1472	-0.0232	55.1578	-0.052	83.2972	-0.14
0.44778	-0.0151	28.1478	-0.0233	55.1583	-0.052	83.2978	-0.14
0.44833	-0.0151	28.1483	-0.0232	55.1589	-0.052	83.2983	-0.14
0.44889	-0.0151	28.1489	-0.0233	55.1594	-0.052	83.2989	-0.14
0.44944	-0.0152	28.1494	-0.0233	55.16	-0.052	83.2994	-0.14
0.45	-0.0152	28.15	-0.0233	55.1606	-0.052	83.3	-0.14
0.45056	-0.0151	28.1506	-0.0233	55.1611	-0.052	83.3006	-0.14
0.45111	-0.0151	28.1511	-0.0233	55.1617	-0.052	83.3011	-0.14
0.45167	-0.0152	28.1517	-0.0233	55.1622	-0.052	83.3017	-0.14
0.45222	-0.0151	28.1522	-0.0233	55.1628	-0.052	83.3022	-0.14
0.45278	-0.0152	28.1528	-0.0233	55.1633	-0.052	83.3028	-0.141
0.45333	-0.0151	28.1533	-0.0233	55.1639	-0.052	83.3033	-0.14
0.45389	-0.0151	28.1539	-0.0233	55.1644	-0.052	83.3039	-0.14
0.45444	-0.0151	28.1544	-0.0233	55.165	-0.052	83.3044	-0.14
0.455	-0.0151	28.155	-0.0233	55.1656	-0.052	83.305	-0.14
0.45556	-0.0152	28.1556	-0.0233	55.1661	-0.052	83.3056	-0.14
0.45611	-0.0151	28.1561	-0.0233	55.1667	-0.052	83.3061	-0.141
0.45667	-0.0151	28.1567	-0.0233	55.1672	-0.052	83.3067	-0.141
0.45722	-0.0151	28.1572	-0.0233	55.1678	-0.052	83.3072	-0.14
0.45778	-0.0152	28.1578	-0.0233	55.1683	-0.052	83.3078	-0.14
0.45833	-0.0151	28.1583	-0.0233	55.1689	-0.052	83.3083	-0.14
0.45889	-0.0151	28.1589	-0.0233	55.1694	-0.052	83.3089	-0.14
0.45944	-0.0151	28.1594	-0.0233	55.17	-0.052	83.3094	-0.14
0.46	-0.0151	28.16	-0.0233	55.1706	-0.052	83.31	-0.14
0.46056	-0.0151	28.1606	-0.0233	55.1711	-0.052	83.3106	-0.14
0.46111	-0.0151	28.1611	-0.0233	55.1717	-0.052	83.3111	-0.141
0.46167	-0.0151	28.1617	-0.0233	55.1722	-0.052	83.3117	-0.14
0.46222	-0.0151	28.1622	-0.0233	55.1728	-0.052	83.3122	-0.14
0.46278	-0.0151	28.1628	-0.0233	55.1733	-0.052	83.3128	-0.14
0.46333	-0.0151	28.1633	-0.0233	55.1739	-0.052	83.3133	-0.14
0.46389	-0.0151	28.1639	-0.0233	55.1744	-0.052	83.3139	-0.14
0.46444	-0.0151	28.1644	-0.0233	55.175	-0.052	83.3144	-0.14
0.465	-0.0151	28.165	-0.0233	55.1756	-0.052	83.315	-0.14
0.46556	-0.0151	28.1656	-0.0233	55.1761	-0.052	83.3156	-0.14
0.46611	-0.0151	28.1661	-0.0233	55.1767	-0.052	83.3161	-0.14
0.46667	-0.0151	28.1667	-0.0233	55.1772	-0.052	83.3167	-0.14
0.46722	-0.0151	28.1672	-0.0233	55.1778	-0.052	83.3172	-0.14
0.46778	-0.0151	28.1678	-0.0233	55.1783	-0.052	83.3178	-0.14
0.46833	-0.0151	28.1683	-0.0233	55.1789	-0.052	83.3183	-0.14
0.46889	-0.0151	28.1689	-0.0233	55.1794	-0.052	83.3189	-0.14
0.46944	-0.0151	28.1694	-0.0233	55.18	-0.052	83.3194	-0.14
0.47	-0.0151	28.17	-0.0233	55.1806	-0.052	83.32	-0.14
0.47056	-0.0151	28.1706	-0.0233	55.1811	-0.052	83.3206	-0.14
0.47111	-0.0151	28.1711	-0.0233	55.1817	-0.052	83.3211	-0.14
0.47167	-0.0151	28.1717	-0.0233	55.1822	-0.052	83.3217	-0.14
0.47222	-0.0151	28.1722	-0.0233	55.1828	-0.052	83.3222	-0.14
0.47278	-0.0151	28.1728	-0.0233	55.1833	-0.052	83.3228	-0.14
0.47333	-0.0151	28.1733	-0.0233	55.1839	-0.052	83.3233	-0.14
0.47389	-0.0151	28.1739	-0.0233	55.1844	-0.052	83.3239	-0.14
0.47444	-0.0151	28.1744	-0.0233	55.185	-0.052	83.3244	-0.14
0.475	-0.0151	28.175	-0.0233	55.1856	-0.052	83.325	-0.14
0.47556	-0.0151	28.1756	-0.0233	55.1861	-0.052	83.3256	-0.14
0.47611	-0.0151	28.1761	-0.0233	55.1867	-0.052	83.3261	-0.14
0.47667	-0.0151	28.1767	-0.0233	55.1872	-0.052	83.3267	-0.14
0.47722	-0.0151	28.1772	-0.0233	55.1878	-0.052	83.3272	-0.14
0.47778	-0.0151	28.1778	-0.0233	55.1883	-0.052	83.3278	-0.14
0.47833	-0.0151	28.1783	-0.0233	55.1889	-0.052	83.3283	-0.14
0.47889	-0.0151	28.1789	-0.0233	55.1894	-0.052	83.3289	-0.14
0.47944	-0.0151	28.1794	-0.0233	55.19	-0.052	83.3294	-0.14
0.48	-0.0151	28.18	-0.0233	55.1906	-0.052	83.33	-0.14
0.48056	-0.0151	28.1806	-0.0233	55.1911	-0.052	83.3306	-0.14
0.48111	-0.0151	28.1811	-0.0233	55.1917	-0.052	83.3311	-0.14
0.48167	-0.0151	28.1817	-0.0233	55.1922	-0.052	83.3317	-0.14
0.48222	-0.0151	28.1822	-0.0233	55.1928	-0.052	83.3322	-0.14
0.48278	-0.0151	28.1828	-0.0233	55.1933	-0.052	83.3328	-0.14
0.48333	-0.0151	28.1833	-0.0233	55.1939	-0.052	83.3333	-0.14
0.48389	-0.0151	28.1839	-0.0233	55.1944	-0.052	83.3339	-0.14
0.48444	-0.0151	28.1844	-0.0233	55.195	-0.052	83.3344	-0.14
0.485	-0.0151	28.185	-0.0233	55.1956	-0.052	83.335	-0.14
0.48556	-0.0151	28.1856	-0.0233	55.1961	-0.052	83.3356	-0.14
0.48611	-0.0151	28.1861	-0.0233	55.1967	-0.052	83.3361	-0.14
0.48667	-0.0151	28.1867	-0.0233	55.1972	-0.052	83.3367	-0.14
0.48722	-0.0151	28.1872	-0.0233	55.1978	-0.052	83.3372	-0.14
0.48778	-0.0151	28.1878	-0.0233	55.1983	-0.052	83.3378	-0.14
0.48833	-0.0151	28.1883	-0.0233	55.1989	-0.052	83.3383	-0.14
0.48889	-0.0151	28.1889	-0.0233	55.1994	-0.052	83.3389	-0.14
0.48944	-0.0151	28.1894	-0.0233	55.2	-0.052	83.3394	-0.14
0.49	-0.0151	28.19	-0.0233	55.2006	-0.052	83.34	-0.14
0.49056	-0.0151	28.1906	-0.0233	55.2011	-0.052	83.3406	-0.14
0.49111	-0.0151	28.1911	-0.0233	55.2017	-0.052	83.3411	-0.14
0.49167	-0.0151	28.1917	-0.0233	55.2022	-0.052	83.3417	-0.14
0.49222	-0.0151	28.1922	-0.0233	55.2028	-0.052	83.3422	-0.14
0.49278	-0.0151	28.1928	-0.0233	55.2033	-0.052	83.3428	-0.14
0.49333	-0.0151	28.1933	-0.0233	55.2039	-0.052	83.3433	-0.14
0.49389	-0.0151	28.1939	-0.0233	55.2044	-0.052	83.3439	-0.14
0.49444	-0.0151	28.1944	-0.0233	55.205	-0.052	83.3444	-0.14
0.495	-0.0151	28.195	-0.0233	55.2056	-0.052	83.345	-0.14
0.49556	-0.0151	28.1956	-0.0233	55.2061	-0.052	83.3456	-0.14
0.49611	-0.0151	28.1961	-0.0233	55.2067	-0.052	83.3461	-0.14
0.49667	-0.0151	28.1967	-0.0233	55.2072	-0.052	83.3467	-0.14
0.49722	-0.0151	28.1972	-0.0233	55.2078	-0.052	83.3472	-0.14
0.49778	-0.0151	28.1978	-0.0233	55.2083	-0.052	83.3478	-0.14
0.49833	-0.0151	28.1983	-0.0233	55.2089	-0.052	83.3483	-0.14
0.49889	-0.0151	28.1989	-0.0233	55.2094	-0.052	83.3489	-0.14
0.49944	-0.0151	28.1994	-0.0233	55.21	-0.052	83.3494	-0.14
0.5	-0.0151	28.2	-0.0233	55.2106	-0.052	83.35	-0.14
0.50056	-0.0151	28.2006	-0.0233	55.2111	-0.052	83.3506	-0.14
0.50111	-0.0151	28.2011	-0.0233	55.2117	-0.052	83.3511	-0.14
0.50167	-0.0151	28.2017	-0.0233	55.2122	-0.052	83.3517	-0.14
0.50222	-0.0151	28.2022	-0.0233	55.2128	-0.052	83.3522	-0.14
0.50278	-0.0151	28.2028	-0.0233	55.2133	-0.052	83.3528	-0.14
0.50333	-0.0151	28.2033	-0.0233	55.2139	-0.052	83.3533	-0.14
0.50389	-0.0151	28.2039	-0.0233	55.2144	-0.052	83.3539	-0.14
0.50444	-0.0151	28.2044	-0.0233	55.215	-0.052	83.3544	-0.14
0.505	-0.0151	28.205	-0.0233	55.2156	-0.052	83.355	-0.14
0.50556	-0.0151	28.2056	-0.0233	55.2161	-0.052	83.3556	-0.14
0.50611	-0.0151	28.2061	-0.0233	55.2167	-0.052	83.3561	-0.14
0.50667	-0.0151	28.2067	-0.0233	55.2172	-0.052	83.3567	-0.14
0.50722	-0.0151	28.2072	-0.0233	55.2178	-0.052	83.3572	-0.14
0.50778	-0.0151	28.2078	-0.0233	55.2183	-0.052	83.3578	-0.14
0.50833	-0.0151	28.2083	-0.0233	55.2189	-0.052	83.3583	-0.14
0.50889	-0.0151	28.2089	-0.0233	55.2194	-0.052	83.3589	-0.14
0.50944	-0.0151	28.2094	-0.0233	55.22	-0.052	83.3594	-0.14
0.51	-0.0151	28.21	-0.0233	55.2206	-0.052	83.36	-0.14
0.51056	-0.0151	28.2106	-0.0233	55.2211	-0.052	83.3606	-0.14
0.51111	-0.0151	28.2111	-0.0233	55.2217	-0.052	83.3611	-0.14
0.51167	-0.0151	28.2117	-0.0233	55.2222	-0.052	83.3617	-0.14
0.51222	-0.0151	28.2122	-0.0233	55.2228	-0.052	83.3622	-0.14
0.51278	-0.0151	28.2128	-0.0233	55.2233	-0.052	83.3628	-0.14
0.51333	-0.0151	28.2133	-0.0233	55.2239	-0.052	83.3633	-0.14
0.51389	-0.0151	28.2139	-0.0233	55.2244	-0.052	83.3639	-0.14
0.51444	-0.0151	28.2144	-0.0233	55.225	-0.052	83.3644	-0.14
0.515	-0.0151	28.215	-0.0233	55.2256	-0.052	83.365	-0.14
0.51556	-0.0151	28.2156	-0.0233	55.2261	-0.052	83.3656	-0.14
0.51611	-0.0151	28.2161	-0.0233	55.2267	-0.052	83.3661	-0.14
0.51667	-0.0151	28.2167	-0.0233	55.2272	-0.052	83.3667	-0.14
0.51722	-0.0151	28.2172	-0.0233	55.2278	-0.052	83.3672	-0.14
0.51778	-0.0151	28.2178	-0.0233	55.2283	-0.052	83.3678	-0.14
0.51833	-0.0151	28.2183	-0.0233	55.2289	-0.052	83.3683	-0.14
0.51889	-0.0151	28.2189	-0.0233	55.2294	-0.052	83.3689	-0.14
0.51944	-0.0151	28.2194	-0.0233	55.23	-0.052	83.3694	-0.14
0.52	-0.0151	28.22	-0.0233	55.2306	-0.052	83.37	-0.14
0.52056	-0.0151	28.2206	-0.0233	55.2311	-0.052	83.3706	-0.14
0.52111	-0.0151	28.2211	-0.0233	55.2317	-0.052	83.3711	-0.14
0.52167	-0.0151	28.2217	-0.0233	55.2322	-0.052	83.3717	-0.14
0.52222	-0.0151	28.2222	-0.0233	55.2328	-0.052	83.3722	-0.14
0.52278	-0.0151	28.2228	-0.0233	55.2333	-0.052	83.3728	-0.14
0.52333	-0.0151	28.2233	-0.0233	55.2339	-0.052	83.3733	-0.14
0.52389	-0.0151	28.2239	-0.0233	55.2344	-0.052	83.3739	-0.14
0.52444	-0.0151	28.2244	-0.0233	55.235	-0.052	83.3744	-0.14
0.525	-0.0151	28.225	-0.0233	55.2356	-0.052	83.375	-0.14
0.52556	-0.0151	28.2256	-0.0233	55.2361	-0.052	83.3756	-0.14
0.52611	-0.0151	28.2261	-0.0233	55.2367	-0.052	83.3761	-0.14
0.52667	-0.0151	28.2267	-0.0233	55.2372	-0.052	83.3767	-0.14
0.52722	-0.0151	28.2272	-0.0233	55.2378	-0.052	83.3772	-0.14
0.52778	-0.0151	28.2278	-0.0233	55.2383	-0.052	83.3778	-0.14
0.52833	-0.0151	28.2283	-0.0233	55.2389	-0.052	83.3783	-0.14
0.52889	-0.0151	28.2289	-0.0233	55.2394	-0.052	83.3789	-0.14
0.52944	-0.0151	28.2294	-0.0233	55.24	-0.052	83.3794	-0.14
0.53	-0.0151	28.23	-0.0233	55.2406	-0.052	83.38	-0.14
0.53056	-0.0151	28.2306	-0.0233	55.2411	-0.052	83.3806	-0.14
0.53111	-0.0151	28.2311	-0.0233	55.2417	-0.052	83.3811	-0.14
0.53167	-0.0151	28.2317	-0.0233	55.2422	-0.052	83.3817	-0.14
0.53222	-0.0151	28.2322	-0.0233	55.2428	-0.052	83.3822	-0.14
0.53278	-0.0151	28.2328	-0.0233	55.2433	-0.052	83.3828	-0.14
0.53333	-0.0151	28.2333	-0.0233	55.2439	-0.052	83.3833	-0.14
0.53389	-0.0151	28.2339	-0.0233	55.2444	-0.052	83.3839	-0.14
0.53444	-0.0151	28.2344	-0.0233	55.245	-0.052	83.3844	-0.14
0.535	-0.0151	28.235	-0.0233	55.2456	-0.052	83.385	-0.14
0.53556	-0.0151	28.2356	-0.0233	55.2461	-0.052	83.3856	-0.14
0.53611	-0.0151	28.2361	-0.0233	55.2467	-0.052	83.3861	-0.14
0.53667	-0.0151	28.2367	-0.0233	55.2472	-0.052	83.3867	-0.14
0.53722	-0.0151	28.2372	-0.0233	55.2478	-0.052	83.3872	-0.14
0.53778	-0.0151	28.2378	-0.0233	55.2483	-0.052	83.3878	-0.14
0.53833	-0.0151	28.2383	-0.0233	55.2489	-0.052	83.3883	-0.14
0.53889	-0.0151	28.2389	-0.0233	55.2494	-0.052	83.3889	-0.14
0.53944	-0.0151	28.2394	-0.0233	55.25	-0.052	83.3894	-0.14
0.54	-0.0151	28.24	-0.0233	55.2506	-0.052	83.39	-0.14
0.54056	-0.0151	28.2406	-0.0233	55.2511	-0.052	83.3906	-0.14
0.54111	-0.0151	28.2411	-0.0233	55.2517	-0.052	83.3911	-0.14
0.54167	-0.0151	28.2417	-0.0233	55.2522	-0.052	83.3917	-0.14
0.54222	-0.0151	28.2422	-0.0233	55.2528	-0.052	83.3922	-0.14
0.54278	-0.0151	28.2428	-0.0233	55.2533	-0.052	83.3928	-0.14
0.54333	-0.0151	28.2433	-0.0233	55.2539	-0.052	83.3933	-0.14
0.54389	-0.0151	28.2439	-0.0233	55.2544	-0.052	83.3939	-0.14
0.54444	-0.0151	28.2444	-0.0233	55.255	-0.052	83.3944	-0.14
0.545	-0.0151	28.245	-0.0233	55.2556	-0.052	83.395	-0.14
0.54556	-0.0151	28.2456	-0.0233	55.2561	-0.052	83.3956	-0.14
0.54611	-0.0151	28.2461	-0.0233	55.2567	-0.052	83.3961	-0.14
0.54667	-0.0151	28.2467	-0.0233	55.2572	-0.052	83.3967	-0.14
0.54722	-0.0151	28.2472	-0.0233	55.2578	-0.052	83.3972	-0.14
0.54778	-0.0151	28.2478	-0.0233	55.2583	-0.052	83.3978	-0.14
0.54833	-0.0151	28.2483	-0.0233	55.2589	-0.052	83.3983	-0.14
0.54889	-0.0151	28.2489	-0.0233	55.2594	-0.052	83.3989	-0.14
0.54944	-0.0151	28.2494	-0.0233	55.26	-0.052	83.3994	-0.14
0.55	-0.0151	28.25	-0.0233	55.2606	-0.052	83.4	-0.14
0.55056	-0.0151	28.2506	-0.0233	55.2611	-0.052	83.4006	-0.14
0.55111	-0.0151	28.2511	-0.0233	55.2617	-0.052	83.4011	-0.14
0.55167	-0.0151	28.2517	-0.0233	55.2622	-0.052	83.4017	-0.14
0.55222	-0.0151	28.2522	-0.0233	55.2628	-0.052	83.4022	-0.14
0.55278	-0.0151	28.2528	-0.0233	55.2633	-0.052	83.4028	-0.14
0.55333	-0.0151	28.2533	-0.0233	55.2639	-0.052	83.4033	-0.14
0.55389	-0.0151	28.2539	-0.0233	55.2644	-0.052	83.4039	-0.14
0.55444	-0.0151	28.2544	-0.0233	55.265	-0.052	83.4044	-0.14
0.555	-0.0151	28.255	-0.0233	55.2656	-0.052	83.405	-0.14
0.55556	-0.0151	28.2556	-0.0233	55.2661	-0.052	83.4056	-0.14
0.55611	-0.0151	28.2561	-0.0233	55.2667	-0.052	83.4061	-0.14
0.55667	-0.0151	28.2567	-0.0233	55.2672	-0.052	83.4067	-0.14
0.55722	-0.0151	28.2572	-0.0233	55.2678	-0.052	83.4072	-0.14
0.55778	-0.0151	28.2578	-0.0233	55.2683	-0.052	83.4078	-0.14
0.55833	-0.0151	28.2583	-0.0233	55.2689	-0.052	83.4083	-0.14
0.55889	-0.0151	28.2589	-0.0233	55.2694	-0.052	83.4089	-0.14
0.55944	-0.0151	28.2594	-0.0233	55.27	-0.052	83.4094	-0.14
0.56	-0.0151	28.26	-0.0233	55.2706	-0.052	83.41	-0.14
0.56056	-0.0151	28.2606	-0.0233	55.2711	-0.052	83.4106	-0.14
0.56111	-0.0151	28.2611	-0.0233	55.2717	-0.052	83.4111	-0.14
0.56167	-0.0151	28.2617	-0.0233	55.2722	-0.052	83.4117	-0.14
0.56222	-0.0151	28.2622	-0.0233	55.2728	-0.052	83.4122	-0.14
0.56278	-0.0151	28.2628	-0.0233	55.2733	-0.052	83.4128	-0.14
0.56333	-0.0151	28.2633	-0.0233	55.2739	-0.052	83.4133	-0.14
0.56389	-0.0151	28.2639	-0.0233	55.2744	-0.052	83.4139	-0.14
0.56444	-0.0151	28.2644	-0.0233	55.275	-0.052	83.4144	-0.14
0.565	-0.0151	28.265	-0.0233	55.2756	-0.052	83.415	-0.14
0.56556	-0.0151	28.2656	-0.0233	55.2761	-0.052	83.4156	-0.14
0.56611	-0.0151	28.2661	-0.0233	55.2767	-0.052	83.4161	-0.14
0.56667	-0.0151	28.2667	-0.0233	55.2772	-0.052	83.4167	-0.14
0.56722	-0.0151	28.2672	-0.0233	55.2778	-0.052	83.4172	-0.14
0.56778	-0.0151	28.2678	-0.0233	55.2783	-0.052	83.4178	-0.14
0.56833	-0.0151	28.2683	-0.0233	55.2789	-0.052	83.4183	-0.14
0.56889	-0.0151	28.2689	-0.0233	55.2794	-0.052	83.4189	-0.14
0.56944	-0.0151	28.2694	-0.0233	55.28	-0.052	83.4194	-0.14
0.57	-0.0151	28.27	-0.0233	55.2806	-0.052	83.42	-0.14
0.57056	-0.0151	28.2706	-0.0233	55.2811	-0.052	83.4206	-0.14
0.57111	-0.0151	28.2711	-0.0233	55.2817	-0.052	83.4211	-0.14
0.57167	-0.0151	28.2717	-0.0233	55.2822	-0.052	83.4217	-0.14
0.57222	-0.0151	28.2722	-0.0233	55.2828	-0.052	83.4222	-0.14
0.57278	-0.0151	28.2728	-0.0233	55.2833	-0.052	83.4228	-0.14
0.57333	-0.0151	28.2733	-0.0233	55.2839	-0.052	83.4233	-0.14
0.57389	-0.0151	28.2739	-0.0233	55.2844	-0.052	83.4239	-0.14
0.57444	-0.0151	28.2744	-0.0233	55.285	-0.052	83.4244	-0.14
0.575	-0.0151	28.275	-0.0233	55.2856	-0.052	83.425	-0.14
0.57556	-0.0151	28.2756	-0.0233	55.2861	-0.052	83.4256	-0.14
0.57611	-0.0151	28.2761	-0.0233	55.2867	-0.052	83.4261	-0.14
0.57667	-0.0151	28.2767	-0.0233	55.2872	-0.052	83.4267	-0.14
0.57722	-0.0151	28.2772	-0.0233	55.2878	-0.052	83.4272	-0.14
0.57778	-0.0151	28.2778	-0.0233	55.2883	-0.052	83.4278	-0.14
0.57833	-0.0151	28.2783	-0.0233	55.2889	-0.052	83.4283	-0.14
0.57889	-0.0151	28.2789	-0.0233	55.2894	-0.052	83.4289	-0.14
0.57944	-0.0151	28.2794	-0.0233	55.29	-0.052	83.4294	-0.14
0.58	-0.0151	28.28	-0.0233	55.2906	-0.052	83.43	-0.14
0.58056	-0.0151	28.2806	-0.0233	55.2911	-0.052	83.4306	-0.14
0.58111	-0.0151	28.2811	-0.0233	55.2917	-0.052	83.4311	-0.14
0.58167	-0.0151	28.2817	-0.0233	55.2922	-0.052	83.4317	-0.14
0.58222	-0.0151	28.2822	-0.0233	55.2928	-0.052	83.4322	-0.14
0.58278	-0.0151	28.2828	-0.0233	55.2933	-0.052	83.4328	-0.14
0.58333	-0.0151	28.2833	-0.0233	55.2939	-0.052	83.4333	-0.14
0.58389	-0.0151	28.2839	-0.0233	55.2944	-0.052	83.4339	-0.14
0.58444	-0.0151	28.2844	-0.0233	55.295	-0.052	83.4344	-0.14
0.585	-0.0151	28.285	-0.0233	55.2956	-0.052	83.435	-0.14
0.58556	-0.0151	28.2856	-0.0233	55.2961	-0.052	83.4356	-0.14
0.58611	-0.0151	28.2861	-0.0233	55.2967	-0.052	83.4361	-0.14
0.58667	-0.0151	28.2867	-0.0233	55.2972	-0.052	83.4367	-0.14
0.58722	-0.0151	28.2872	-0.0233	55.2978	-0.052	83.4372	-0.14
0.58778	-0.0151	28.2878	-0.0233	55.2983	-0.052	83.4378	-0.14
0.58833	-0.0151	28.2883	-0.0233	55.2989	-0.052	83.4383	-0.14
0.58889	-0.0151	28.2889	-0.0233	55.2994	-0.052	83.4389	-0.14
0.58944	-0.0151	28.2894	-0.0233	55.3	-0.052	83.4394	-0.14
0.59	-0.0151	28.29	-0.0233	55.3006	-0.052	83.44	-0.14
0.59056	-0.0151	28.2906	-0.0233	55.3011	-0.052	83.4406	-0.14
0.59111	-0.0151	28.2911	-0.0233	55.3017	-0.052	83.4411	-0.14
0.59167	-0.0151	28.2917	-0.0233	55.3022	-0.052	83.4417	-0.14
0.59222	-0.0151	28.2922	-0.0233	55.3028	-0.052	83.4422	-0.14
0.59278	-0.0151	28.2928	-0.0233	55.3033	-0.052	83.4428	-0.14
0.59333	-0.0151	28.2933	-0.0233	55.3039	-0.052	83.4433	-0.14
0.59389	-0.0151	28.2939	-0.0233	55.3044	-0.052	83.4439	-0.14
0.59444	-0.0151	28.2944	-0.0233	55.305	-0.052	83.4444	-0.14
0.595	-0.0151	28.295	-0.0233	55.3056	-0.052	83.445	-0.14
0.59556	-0.0151	28.2956	-0.0233	55.3061	-0.052	83.4456	-0.14
0.59611	-0.0151	28.2961	-0.0233	55.3067	-0.052	83.4461	-0.14
0.59667	-0.0151	28.2967	-0.0233	55.3072	-0.052	83.4467	-0.14
0.59722	-0.0151	28.2972	-0.0233	55.3078	-0.052	83.4472	-0.14
0.59778	-0.0151	28.2978	-0.0233	55.3083	-0.052	83.4478	-0.14
0.59833	-0.0151	28.2983	-0.0233	55.3089	-0.052	83.4483	-0.14
0.59889	-0.0151	28.2989	-0.0233	55.3094	-0.052	83.4489	-0.14
0.59944	-0.0151	28.2994	-0.0233	55.31	-0.052	83.4494	-0.14
0.6	-0.0151	28.3	-0.0233	55.3106	-0.052	83.45	-0.14
0.60056	-0.0151	28.3006	-0.0234	55.3111	-0.052	83.4506	-0.14
0.60111	-0.0151	28.3011	-0.0233	55.3117	-0.052	83.4511	-0.14
0.60167	-0.0151	28.3017	-0.0233	55.3122	-0.052	83.4517	-0.14
0.60222	-0.0151	28.3022	-0.0233	55.3128	-0.052	83.4522	-0.14
0.60278	-0.0151	28.3028	-0.0233	55.3133	-0.052	83.4528	-0.14
0.60333	-0.0151	28.3033	-0.0233	55.3139	-0.052	83.4533	-0.14
0.60389	-0.0151	28.3039	-0.0233	55.3144	-0.052	83.4539	-0.14
0.60444	-0.0151	28.3044	-0.0233	55.315	-0.052	83.4544	-0.14
0.605	-0.0151	28.305	-0.0233	55.3156	-0.052	83.455	-0.14
0.60556	-0.0151	28.3056	-0.0233	55.3161	-0.052	83.4556	-0.14
0.60611	-0.0151	28.3061	-0.0233	55.3167	-0.052	83.4561	-0.14
0.60667	-0.0151	28.3067	-0.0233	55.3172	-0.052	83.4567	-0.14
0.60722	-0.0151	28.3072	-0.0233	55.3178	-0.052	83.4572	-0.14
0.60778	-0.0151	28.3078	-0.0233	55.3183	-0.052	83.4578	-0.14
0.60833	-0.0151	28.3083	-0.0234	55.3189	-0.052	83.4583	-0.14
0.60889	-0.0151	28.3089	-0.0233	55.3194	-0.052	83.4589	-0.14
0.60944	-0.0151	28.3094	-0.0234	55.32	-0.052	83.4594	-0.14
0.61	-0.0151	28.31	-0.0233	55.3206	-0.052	83.46	-0.14
0.61056	-0.0151	28.3106	-0.0233	55.3211	-0.052	83.4606	-0.14
0.61111	-0.0151	28.3111	-0.0234	55.3217	-0.052	83.4611	-0.14
0.61167	-0.0151	28.3117	-0.0234	55.3222	-0.052	83.4617	-0.14
0.61222	-0.0151	28.3122	-0.0234	55.3228	-0.052	83.4622	-0.14
0.61278	-0.0151	28.3128	-0.0233	55.3233	-0.052	83.4628	-0.14
0.61333	-0.0151	28.3133	-0.0233	55.3239	-0.052	83.4633	-0.14
0.61389	-0.0151	28.3139	-0.0233	55.3244	-0.052	83.4639	-0.14
0.61444	-0.0151	28.3144	-0.0234	55.325	-0.052	83.4644	-0.14
0.615	-0.0151	28.315	-0.0233	55.3256	-0.052	83.465	-0.14
0.61556	-0.0151	28.3156	-0.0233	55.3261	-0.052	83.4656	-0.14
0.61611	-0.0151	28.3161	-0.0233	55.3267	-0.052	83.4661	-0.14
0.61667	-0.0151	28.3167	-0.0233	55.3272	-0.052	83.4667	-0.14
0.61722	-0.0151	28.3172	-0.0233	55.3278	-0.052	83.4672	-0.14
0.61778	-0.0151	28.3178	-0.0233	55.3283	-0.052	83.4678	-0.14
0.61833	-0.0151	28.3183	-0.0234	55.3289	-0.052	83.4683	-0.14
0.61889	-0.0151	28.3189	-0.0234	55.3294	-0.052	83.4689	-0.14
0.61944	-0.0151	28.3194	-0.0233	55.33	-0.052	83.4694	-0.14
0.62	-0.0151	28.32	-0.0233	55.3306	-0.052	83.47	-0.14
0.62056	-0.0151	28.3206	-0.0234	55.3311	-0.052	83.4706	-0.14
0.62111	-0.0151	28.3211	-0.0233	55.3317	-0.052	83.4711	-0.14
0.62167	-0.0151	28.3217	-0.0233	55.3322	-0.052	83.4717	-0.14
0.62222	-0.0151	28.3222	-0.0233	55.3328	-0.052	83.4722	-0.14
0.62278	-0.0151	28.3228	-0.0233	55.3333	-0.052	83.4728	-0.14
0.62333	-0.0151	28.3233	-0.0233	55.3339	-0.052	83.4733	-0.14
0.62389	-0.0151	28.3239	-0.0233	55.3344	-0.052	83.4739	-0.14
0.62444	-0.0151	28.3244	-0.0233	55.335	-0.052	83.4744	-0.14
0.625	-0.0151	28.325	-0.0233	55.3356	-0.052	83.475	-0.14
0.62556	-0.0151	28.3256	-0.0233	55.3361	-0.052	83.4756	-0.14
0.62611	-0.0151	28.3261	-0.0233	55.3367	-0.052	83.4761	-0.14
0.62667	-0.0151	28.3267	-0.0233	55.3372	-0.052	83.4767	-0.14
0.62722	-0.0151	28.3272	-0.0234	55.3378	-0.052	83.4772	-0.14
0.62778	-0.0151	28.3278	-0.0233	55.3383	-0.052	83.4778	-0.14
0.62833	-0.0151	28.3283	-0.0234	55.3389	-0.052	83.4783	-0.14
0.62889	-0.0152	28.3289	-0.0233	55.3394	-0.052	83.4789	-0.14
0.62944	-0.0151	28.3294	-0.0233	55.34	-0.052	83.4794	-0.14
0.63	-0.0151	28.33	-0.0233	55.3406	-0.052	83.48	-0.14
0.63056	-0.0151	28.3306	-0.0233	55.3411	-0.052	83.4806	-0.14
0.63111	-0.0151	28.3311	-0.0233	55.3417	-0.052	83.4811	-0.14
0.63167	-0.0151	28.3317	-0.0234	55.3422	-0.052	83.4817	-0.14
0.63222	-0.0151	28.3322	-0.0234	55.3428	-0.052	83.4822	-0.14
0.63278	-0.0151	28.3328	-0.0234	55.3433	-0.052	83.4828	-0.14
0.63333	-0.0152	28.3333	-0.0234	55.3439	-0.052	83.4833	-0.14
0.63389	-0.0151	28.3339	-0.0234	55.3444	-0.052	83.4839	-0.14
0.63444	-0.0151	28.3344	-0.0234	55.345	-0.052	83.4844	-0.14
0.635	-0.0151	28.335	-0.0234	55.3456	-0.052	83.485	-0.14
0.63556	-0.0151	28.3356	-0.0234	55.3461	-0.052	83.4856	-0.14
0.63611	-0.0151	28.3361	-0.0234	55.3467	-0.052	83.4861	-0.14
0.63667	-0.0151	28.3367	-0.0234	55.3472	-0.052	83.4867	-0.14
0.63722	-0.0151	28.3372	-0.0234	55.3478	-0.052	83.4872	-0.14
0.63778	-0.0151	28.3378	-0.0234	55.3483	-0.052	83.4878	-0.14
0.63833	-0.0151	28.3383	-0.0234	55.3489	-0.052	83.4883	-0.14
0.63889	-0.0151	28.3389	-0.0234	55.3494	-0.052	83.4889	-0.14
0.63944	-0.0151	28.3394	-0.0234	55.35	-0.052	83.4894	-0.14
0.64	-0.0151	28.34	-0.0234	55.3506	-0.052	83.49	-0.14
0.64056	-0.0151	28.3406	-0.0234	55.3511	-0.052	83.4906	-0.14
0.64111	-0.0151	28.3411	-0.0234	55.3517	-0.052	83.4911	-0.14
0.64167	-0.0151	28.3417	-0.0234	55.3522	-0.052	83.4917	-0.14
0.64222	-0.0151	28.3422	-0.0234	55.3528	-0.052	83.4922	-0.14
0.64278	-0.0151	28.3428	-0.0234	55.3533	-0.052	83.4928	-0.14
0.64333	-0.0151	28.3433	-0.0234	55.3539	-0.052	83.4933	-0.14
0.64389	-0.0151	28.3439	-0.0234	55.3544	-0.052	83.4939	-0.14
0.64444	-0.0151	28.3444	-0.0234	55.355	-0.052	83.4944	-0.14
0.645	-0.0151	28.345	-0.0234	55.3556	-0.052	83.495	-0.14
0.64556	-0.0151	28.3456	-0.0234	55.3561	-0.052	83.4956	-0.14
0.64611	-0.0151	28.3461	-0.0233	55.3567	-0.052	83.4961	-0.14
0.64667	-0.0151	28.3467	-0.0234	55.3572	-0.052	83.4967	-0.14
0.64722	-0.0151	28.3472	-0.0234	55.3578	-0.052	83.4972	-0.14
0.64778	-0.0151	28.3478	-0.0234	55.3583	-0.052	83.4978	-0.14
0.64833	-0.0151	28.3483	-0.0233	55.3589	-0.052	83.4983	-0.14
0.64889	-0.0151	28.3489	-0.0234	55.3594	-0.052	83.4989	-0.14
0.64944	-0.0151	28.3494	-0.0234	55.36	-0.052	83.4994	-0.14
0.65	-0.0151	28.35	-0.0234	55.3606	-0.052	83.5	-0.14
0.65056	-0.0151	28.3506	-0.0233	55.3611	-0.052	83.5006	-0.14
0.65111	-0.0151	28.3511	-0.0234	55.3617	-0.052	83.5011	-0.14
0.65167	-0.0151	28.3517	-0.0234	55.3622	-0.052	83.5017	-0.14
0.65222	-0.0151	28.3522	-0.0234	55.3628	-0.052	83.5022	-0.14
0.65278	-0.0151	28.3528	-0.0234	55.3633	-0.052	83.5028	-0.14
0.65333	-0.0151	28.3533	-0.0234	55.3639	-0.052	83.5033	-0.14
0.65389	-0.0151	28.3539	-0.0234	55.3644	-0.052	83.5039	-0.14
0.65444	-0.0151	28.3544	-0.0234	55.365	-0.052	83.5044	-0.14
0.655	-0.0151	28.355	-0.0234	55.3656	-0.052	83.505	-0.14
0.65556	-0.0151	28.3556	-0.0234	55.3661	-0.052	83.5056	-0.14
0.65611	-0.0151	28.3561	-0.0234	55.3667	-0.052	83.5061	-0.14
0.65667	-0.0151	28.3567	-0.0234	55.3672	-0.052	83.5067	-0.14
0.65722	-0.0151	28.3572	-0.0234	55.3678	-0.052	83.5072	-0.14
0.65778	-0.0151	28.3578	-0.0234	55.3683	-0.052	83.5078	-0.14
0.65833	-0.0151	28.3583	-0.0234	55.3689	-0.052	83.5083	-0.14
0.65889	-0.0151	28.3589	-0.0234	55.3694	-0.052	83.5089	-0.14
0.65944	-0.0151	28.3594	-0.0234	55.37	-0.052	83.5094	-0.14
0.66	-0.0151	28.36	-0.0234	55.3706	-0.052	83.51	-0.14
0.66056	-0.0151	28.3606	-0.0234	55.3711	-0.052	83.5106	-0.14
0.66111	-0.0151	28.3611	-0.0234	55.3717	-0.052	83.5111	-0.14
0.66167	-0.0151	28.3617	-0.0234	55.3722	-0.052	83.5117	-0.14
0.66222	-0.0151	28.3622	-0.0234	55.3728	-0.052	83.5122	-0.14
0.66278	-0.0151	28.3628	-0.0234	55.3733	-0.052	83.5128	-0.14
0.66333	-0.0151	28.3633	-0.0234	55.3739	-0.052	83.5133	-0.14
0.66389	-0.0151	28.3639	-0.0234	55.3744	-0.052	83.5139	-0.14
0.66444	-0.0151	28.3644	-0.0234	55.375	-0.052	83.5144	-0.14
0.665	-0.0151	28.365	-0.0234	55.3756	-0.052	83.515	-0.14
0.66556	-0.0151	28.3656	-0.0234	55.3761	-0.052	83.5156	-0.14
0.66611	-0.0151	28.3661	-0.0234	55.3767	-0.052	83.5161	-0.14
0.66667	-0.0151	28.3667	-0.0234	55.3772	-0.052	83.5167	-0.14
0.66722	-0.0151	28.3672	-0.0234	55.3778	-0.052	83.5172	-0.14
0.66778	-0.0151	28.3678	-0.0234	55.3783	-0.052	83.5178	-0.14
0.66833	-0.0151	28.3683	-0.0234	55.3789	-0.052	83.5183	-0.14
0.66889	-0.0151	28.3689	-0.0234	55.3794	-0.052	83.5189	-0.14
0.66944	-0.0151	28.3694	-0.0234	55.38	-0.052	83.5194	-0.14
0.67	-0.0151	28.37	-0.0234	55.3806	-0.052	83.52	-0.14
0.67056	-0.0151	28.3706	-0.0234	55.3811	-0.052	83.5206	-0.14
0.67111	-0.0151	28.3711	-0.0234	55.3817	-0.052	83.5211	-0.14
0.67167	-0.0151	28.3717	-0.0234	55.3822	-0.052	83.5217	-0.14
0.67222	-0.0151	28.3722	-0.0234	55.3828	-0.052	83.5222	-0.14
0.67278	-0.0151	28.3728	-0.0234	55.3833	-0.052	83.5228	-0.14
0.67333	-0.0151	28.3733	-0.0234	55.3839	-0.052	83.5233	-0.14
0.67389	-0.0151	28.3739	-0.0234	55.3844	-0.052	83.5239	-0.14
0.67444	-0.0151	28.3744	-0.0234	55.385	-0.052	83.5244	-0.14
0.675	-0.0151	28.375	-0.0234	55.3856	-0.052	83.525	-0.14
0.67556	-0.0151	28.3756	-0.0234	55.3861	-0.052	83.5256	-0.14
0.67611	-0.0151	28.3761	-0.0234	55.3867	-0.052	83.5261	-0.14
0.67667	-0.0151	28.3767	-0.0234	55.3872	-0.052	83.5267	-0.14
0.67722	-0.0151	28.3772	-0.0234	55.3878	-0.052	83.5272	-0.14
0.67778	-0.0151	28.3778	-0.0234	55.3883	-0.052	83.5278	-0.14
0.67833	-0.0151	28.3783	-0.0234	55.3889	-0.052	83.5283	-0.14
0.67889	-0.0151	28.3789	-0.0234	55.3894	-0.052	83.5289	-0.14
0.67944	-0.0151	28.3794	-0.0234	55.39	-0.052	83.5294	-0.14
0.68	-0.0151	28.38	-0.0234	55.3906	-0.052	83.53	-0.14
0.68056	-0.0151	28.3806	-0.0234	55.3911	-0.052	83.5306	-0.14
0.68111	-0.0151	28.3811	-0.0234	55.3917	-0.052	83.5311	-0.14
0.68167	-0.0151	28.3817	-0.0234	55.3922	-0.052	83.5317	-0.14
0.68222	-0.0151	28.3822	-0.0234	55.3928	-0.052	83.5322	-0.14
0.68278	-0.0151	28.3828	-0.0234	55.3933	-0.052	83.5328	-0.14
0.68333	-0.0151	28.3833	-0.0234	55.3939	-0.052	83.5333	-0.14
0.68389	-0.0151	28.3839	-0.0234	55.3944	-0.052	83.5339	-0.14
0.68444	-0.0151	28.3844	-0.0234	55.395	-0.052	83.5344	-0.14
0.685	-0.0151	28.385	-0.0234	55.3956	-0.052	83.535	-0.14
0.68556	-0.0151	28.3856	-0.0234	55.3961	-0.052	83.5356	-0.14
0.68611	-0.0151	28.3861	-0.0234	55.3967	-0.052	83.5361	-0.14
0.68667	-0.0151	28.3867	-0.0234	55.3972	-0.052	83.5367	-0.14
0.68722	-0.0151	28.3872	-0.0234	55.3978	-0.052	83.5372	-0.14
0.68778	-0.0151	28.3878	-0.0234	55.3983	-0.052	83.5378	-0.14
0.68833	-0.0151	28.3883	-0.0234	55.3989	-0.052	83.5383	-0.14
0.68889	-0.0151	28.3889	-0.0234	55.3994	-0.052	83.5389	-0.14
0.68944	-0.0151	28.3894	-0.0234	55.4	-0.052	83.5394	-0.14
0.69	-0.0151	28.39	-0.0234	55.4006	-0.052	83.54	-0.14
0.69056	-0.0151	28.3906	-0.0234	55.4011	-0.052	83.5406	-0.14
0.69111	-0.0151	28.3911	-0.0234	55.4017	-0.052	83.5411	-0.14
0.69167	-0.0151	28.3917	-0.0234	55.4022	-0.052	83.5417	-0.14
0.69222	-0.0151	28.3922	-0.0234	55.4028	-0.052	83.5422	-0.14
0.69278	-0.0151	28.3928	-0.0234	55.4033	-0.052	83.5428	-0.14
0.69333	-0.0151	28.3933	-0.0234	55.4039	-0.052	83.5433	-0.14
0.69389	-0.0151	28.3939	-0.0234	55.4044	-0.052	83.5439	-0.14
0.69444	-0.0151	28.3944	-0.0234	55.405	-0.052	83.5444	-0.14
0.695	-0.0151	28.395	-0.0234	55.4056	-0.052	83.545	-0.14
0.69556	-0.0151	28.3956	-0.0234	55.4061	-0.052	83.5456	-0.14
0.69611	-0.0151	28.3961	-0.0234	55.4067	-0.052	83.5461	-0.14
0.69667	-0.0151	28.3967	-0.0234	55.4072	-0.052	83.5467	-0.14
0.69722	-0.0151	28.3972	-0.0234	55.4078	-0.052	83.5472	-0.14
0.69778	-0.0151	28.3978	-0.0234	55.4083	-0.052	83.5478	-0.14
0.69833	-0.0151	28.3983	-0.0234	55.4089	-0.052	83.5483	-0.14
0.69889	-0.0151	28.3989	-0.0234	55.4094	-0.052	83.5489	-0.14
0.69944	-0.0151	28.3994	-0.0234	55.41	-0.052	83.5494	-0.14
0.7	-0.0151	28.4	-0.0234	55.4106	-0.052	83.55	-0.14
0.70056	-0.0151	28.4006	-0.0234	55.4111	-0.052	83.5506	-0.14
0.70111	-0.0151	28.4011	-0.0234	55.4117	-0.052	83.5511	-0.14
0.70167	-0.0151	28.4017	-0.0234	55.4122	-0.052	83.5517	-0.14
0.70222	-0.0151	28.4022	-0.0234	55.4128	-0.052	83.5522	-0.14
0.70278	-0.0151	28.4028	-0.0234	55.4133	-0.052	83.5528	-0.14
0.70333	-0.0151	28.4033	-0.0234	55.4139	-0.052	83.5533	-0.14
0.70389	-0.0151	28.4039	-0.0234	55.4144	-0.052	83.5539	-0.14
0.70444	-0.0151	28.4044	-0.0234	55.415	-0.052	83.5544	-0.14
0.705	-0.0151	28.405	-0.0234	55.4156	-0.052	83.555	-0.14
0.70556	-0.0151	28.4056	-0.0234	55.4161	-0.052	83.5556	-0.14
0.70611	-0.0151	28.4061	-0.0234	55.4167	-0.052	83.5561	-0.14
0.70667	-0.0151	28.4067	-0.0234	55.4172	-0.052	83.5567	-0.14
0.70722	-0.0151	28.4072	-0.0234	55.4178	-0.052	83.5572	-0.14
0.70778	-0.0151	28.4078	-0.0234	55.4183	-0.052	83.5578	-0.14
0.70833	-0.0151	28.4083	-0.0234	55.4189	-0.052	83.5583	-0.14
0.70889	-0.0151	28.4089	-0.0234	55.4194	-0.052	83.5589	-0.14
0.70944	-0.0151	28.4094	-0.0234	55.42	-0.052	83.5594	-0.14
0.71	-0.0151	28.41	-0.0234	55.4206	-0.052	83.56	-0.14
0.71056	-0.0151	28.4106	-0.0234	55.4211	-0.052	83.5606	-0.14
0.71111	-0.0151	28.4111	-0.0234	55.4217	-0.052	83.5611	-0.14
0.71167	-0.0151	28.4117	-0.0234	55.4222	-0.052	83.5617	-0.14
0.71222	-0.0151	28.4122	-0.0234	55.4228	-0.052	83.5622	-0.14
0.71278	-0.0151	28.4128	-0.0234	55.4233	-0.052	83.5628	-0.14
0.71333	-0.0151	28.4133	-0.0234	55.4239	-0.052	83.5633	-0.14
0.71389	-0.0151	28.4139	-0.0234	55.4244	-0.052	83.5639	-0.14
0.71444	-0.0151	28.4144	-0.0234	55.425	-0.052	83.5644	-0.14
0.715	-0.0151	28.415	-0.0234	55.4256	-0.052	83.565	-0.14
0.71556	-0.0151	28.4156	-0.0234	55.4261	-0.052	83.5656	-0.14
0.71611	-0.0151	28.4161	-0.0234	55.4267	-0.052	83.5661	-0.14
0.71667	-0.0151	28.4167	-0.0234	55.4272	-0.052	83.5667	-0.14
0.71722	-0.0151	28.4172	-0.0234	55.4278	-0.052	83.5672	-0.14
0.71778	-0.0151	28.4178	-0.0234	55.4283	-0.052	83.5678	-0.14
0.71833	-0.0151	28.4183	-0.0234	55.4289	-0.052	83.5683	-0.14
0.71889	-0.0151	28.4189	-0.0234	55.4294	-0.052	83.5689	-0.14
0.71944	-0.0151	28.4194	-0.0234	55.43	-0.052	83.5694	-0.14
0.72	-0.0151	28.42	-0.0234	55.4306	-0.052	83.57	-0.14
0.72056	-0.0151	28.4206	-0.0234	55.4311	-0.052	83.5706	-0.14
0.72111	-0.0151	28.4211	-0.0234	55.4317	-0.052	83.5711	-0.14
0.72167	-0.0151	28.4217	-0.0234	55.4322	-0.052	83.5717	-0.14
0.72222	-0.0151	28.4222	-0.0234	55.4328	-0.052	83.5722	-0.14
0.72278	-0.0151	28.4228	-0.0234	55.4333	-0.052	83.5728	-0.14
0.72333	-0.0151	28.4233	-0.0234	55.4339	-0.052	83.5733	-0.14
0.72389	-0.0151	28.4239	-0.0234	55.4344	-0.052	83.5739	-0.14
0.72444	-0.0151	28.4244	-0.0234	55.435	-0.052	83.5744	-0.14
0.725	-0.0151	28.425	-0.0234	55.4356	-0.052	83.575	-0.14
0.72556	-0.0151	28.4256	-0.0234	55.4361	-0.052	83.5756	-0.14
0.72611	-0.0151	28.4261	-0.0234	55.4367	-0.052	83.5761	-0.14
0.72667	-0.0151	28.4267	-0.0234	55.4372	-0.052	83.5767	-0.14
0.72722	-0.0151	28.4272	-0.0234	55.4378	-0.052	83.5772	-0.14
0.72778	-0.0151	28.4278	-0.0234	55.4383	-0.052	83.5778	-0.14
0.72833	-0.0151	28.4283	-0.0234	55.4389	-0.052	83.5783	-0.14
0.72889	-0.0151	28.4289	-0.0234	55.4394	-0.052	83.5789	-0.14
0.72944	-0.0151	28.4294	-0.0234	55.44	-0.052	83.5794	-0.14
0.73	-0.0151	28.43	-0.0234	55.4406	-0.052	83.58	-0.14
0.73056	-0.0151	28.4306	-0.0234	55.4411	-0.052	83.5806	-0.14
0.73111	-0.0151	28.4311	-0.0234	55.4417	-0.052	83.5811	-0.14
0.73167	-0.0151	28.4317	-0.0234	55.4422	-0.052	83.5817	-0.14
0.73222	-0.0151	28.4322	-0.0234	55.4428	-0.052	83.5822	-0.14
0.73278	-0.0151	28.4328	-0.0234	55.4433	-0.052	83.5828	-0.14
0.73333	-0.0151	28.4333	-0.0234	55.4439	-0.052	83.5833	-0.14
0.73389	-0.0151	28.4339	-0.0234	55.4444	-0.052	83.5839	-0.14
0.73444	-0.0151	28.4344	-0.0234	55.445	-0.052	83.5844	-0.14
0.735	-0.0151	28.435	-0.0234	55.4456	-0.052	83.585	-0.14
0.73556	-0.0151	28.4356	-0.0234	55.4461	-0.052	83.5856	-0.14
0.73611	-0.0151	28.4361	-0.0234	55.4467	-0.052	83.5861	-0.14
0.73667	-0.0151	28.4367	-0.0234	55.4472	-0.052	83.5867	-0.14
0.73722	-0.0151	28.4372	-0.0234	55.4478	-0.052	83.5872	-0.14
0.73778	-0.0151	28.4378	-0.0234	55.4483	-0.052	83.5878	-0.14
0.73833	-0.0151	28.4383	-0.0234	55.4489	-0.052	83.5883	-0.14
0.73889	-0.0151	28.4389	-0.0234	55.4494	-0.052	83.5889	-0.14
0.73944	-0.0151	28.4394	-0.0234	55.45	-0.052	83.5894	-0.14
0.74	-0.0151	28.44	-0.0234	55.4506	-0.052	83.59	-0.14
0.74056	-0.0151	28.4406	-0.0234	55.4511	-0.052	83.5906	-0.14
0.74111	-0.0151	28.4411	-0.0234	55.4517	-0.052	83.5911	-0.14
0.74167	-0.0151	28.4417	-0.0234	55.4522	-0.052	83.5917	-0.14
0.74222	-0.0151	28.4422	-0.0234	55.4528	-0.052	83.5922	-0.14
0.74278	-0.0151	28.4428	-0.0234	55.4533	-0.052	83.5928	-0.14
0.74333	-0.0151	28.4433	-0.0234	55.4539	-0.052	83.5933	-0.14
0.74389	-0.0151	28.4439	-0.0234	55.4544	-0.052	83.5939	-0.14
0.74444	-0.0151	28.4444	-0.0234	55.455	-0.052	83.5944	-0.14
0.745	-0.0151	28.445	-0.0234	55.4556	-0.052	83.595	-0.14
0.74556	-0.0151	28.4456	-0.0234	55.4561	-0.052	83.5956	-0.14
0.74611	-0.0151	28.4461	-0.0234	55.4567	-0.052	83.5961	-0.14
0.74667	-0.0151	28.4467	-0.0234	55.4572	-0.052	83.5967	-0.14
0.74722	-0.0151	28.4472	-0.0234	55.4578	-0.052	83.5972	-0.14
0.74778	-0.0151	28.4478	-0.0234	55.4583	-0.052	83.5978	-0.14
0.74833	-0.0151	28.4483	-0.0234	55.4589	-0.052	83.5983	-0.14
0.74889	-0.0151	28.4489	-0.0234	55.4594	-0.052	83.5989	-0.14
0.74944	-0.0151	28.4494	-0.0234	55.46	-0.052	83.5994	-0.14
0.75	-0.0151	28.45	-0.0234	55.4606	-0.052	83.6	-0.14
0.75056	-0.0151	28.4506	-0.0234	55.4611	-0.052	83.6006	-0.14
0.75111	-0.0151	28.4511	-0.0234	55.4617	-0.052	83.6011	-0.14
0.75167	-0.0151	28.4517	-0.0234	55.4622	-0.052	83.6017	-0.14
0.75222	-0.0151	28.4522	-0.0234	55.4628	-0.052	83.6022	-0.14
0.75278	-0.0151	28.4528	-0.0234	55.4633	-0.052	83.6028	-0.14
0.75333	-0.0151	28.4533	-0.0234	55.4639	-0.052	83.6033	-0.14
0.75389	-0.0151	28.4539	-0.0234	55.4644	-0.052	83.6039	-0.14
0.75444	-0.0151	28.4544	-0.0234	55.465	-0.052	83.6044	-0.14
0.755	-0.0151	28.455	-0.0234	55.4656	-0.052	83.605	-0.14
0.75556	-0.0151	28.4556	-0.0234	55.4661	-0.052	83.6056	-0.14
0.75611	-0.0151	28.4561	-0.0234	55.4667	-0.052	83.6061	-0.14
0.75667	-0.0151	28.4567	-0.0234	55.4672	-0.052	83.6067	-0.14
0.75722	-0.0151	28.4572	-0.0234	55.4678	-0.052	83.6072	-0.14
0.75778	-0.0151	28.4578	-0.0234	55.4683	-0.052	83.6078	-0.14
0.75833	-0.0151	28.4583	-0.0234	55.4689	-0.052	83.6083	-0.14
0.75889	-0.0151	28.4589	-0.0234	55.4694	-0.052	83.6089	-0.139
0.75944	-0.0151	28.4594	-0.0234	55.47	-0.052	83.6094	-0.14
0.76	-0.0151	28.46	-0.0234	55.4706	-0.052	83.61	-0.14
0.76056	-0.0151	28.4606	-0.0234	55.4711	-0.052	83.6106	-0.14
0.76111	-0.0151	28.4611	-0.0234	55.4717	-0.052	83.6111	-0.14
0.76167	-0.0151	28.4617	-0.0234	55.4722	-0.052	83.6117	-0.139
0.76222	-0.0151	28.4622	-0.0234	55.4728	-0.052	83.6122	-0.139
0.76278	-0.0151	28.4628	-0.0234	55.4733	-0.052	83.6128	-0.139
0.76333	-0.0151	28.4633	-0.0234	55.4739	-0.052	83.6133	-0.14
0.76389	-0.0151	28.4639	-0.0234	55.4744	-0.052	83.6139	-0.14
0.76444	-0.0151	28.4644	-0.0234	55.475	-0.052	83.6144	-0.139
0.765	-0.0151	28.465	-0.0234	55.4756	-0.052	83.615	-0.14
0.76556	-0.0151	28.4656	-0.0234	55.4761	-0.052	83.6156	-0.14
0.76611	-0.0151	28.4661	-0.0234	55.4767	-0.052	83.6161	-0.14
0.76667	-0.0151	28.4667	-0.0234	55.4772	-0.052	83.6167	-0.14
0.76722	-0.0151	28.4672	-0.0234	55.4778	-0.052	83.6172	-0.14
0.76778	-0.0151	28.4678	-0.0234	55.4783	-0.052	83.6178	-0.14
0.76833	-0.0151	28.4683	-0.0234	55.4789	-0.052	83.6183	-0.14
0.76889	-0.0151	28.4689	-0.0234	55.4794	-0.052	83.6189	-0.14
0.76944	-0.0151	28.4694	-0.0234	55.48	-0.052	83.6194	-0.139
0.77	-0.0151	28.47	-0.0234	55.4806	-0.052	83.62	-0.139
0.77056	-0.0151	28.4706	-0.0234	55.4811	-0.052	83.6206	-0.14
0.77111	-0.0151	28.4711	-0.0234	55.4817	-0.052	83.6211	-0.139
0.77167	-0.0151	28.4717	-0.0234	55.4822	-0.052	83.6217	-0.14
0.77222	-0.0151	28.4722	-0.0234	55.4828	-0.052	83.6222	-0.14
0.77278	-0.0151	28.4728	-0.0234	55.4833	-0.052	83.6228	-0.14
0.77333	-0.0151	28.4733	-0.0234	55.4839	-0.052	83.6233	-0.14
0.77389	-0.0151	28.4739	-0.0234	55.4844	-0.052	83.6239	-0.14
0.77444	-0.0151	28.4744	-0.0234	55.485	-0.052	83.6244	-0.14
0.775	-0.0151	28.475	-0.0234	55.4856	-0.052	83.625	-0.14
0.77556	-0.0151	28.4756	-0.0234	55.4861	-0.052	83.6256	-0.14
0.77611	-0.0151	28.4761	-0.0234	55.4867	-0.052	83.6261	-0.14
0.77667	-0.0151	28.4767	-0.0234	55.4872	-0.052	83.6267	-0.14
0.77722	-0.0151	28.4772	-0.0234	55.4878	-0.052	83.6272	-0.14
0.77778	-0.0151	28.4778	-0.0234	55.4883	-0.052	83.6278	-0.14
0.77833	-0.0151	28.4783	-0.0234	55.4889	-0.052	83.6283	-0.14
0.77889	-0.0151	28.4789	-0.0234	55.4894	-0.052	83.6289	-0.14
0.77944	-0.0151	28.4794	-0.0234	55.49	-0.052	83.6294	-0.14
0.78	-0.0151	28.48	-0.0234	55.4906	-0.052	83.63	-0.14
0.78056	-0.0151	28.4806	-0.0234	55.4911	-0.052	83.6306	-0.14
0.78111	-0.0151	28.4811	-0.0234	55.4917	-0.052	83.6311	-0.14
0.78167	-0.0151	28.4817	-0.0234	55.4922	-0.052	83.6317	-0.14
0.78222	-0.0151	28.4822	-0.0234	55.4928	-0.052	83.6322	-0.14
0.78278	-0.0151	28.4828	-0.0234	55.4933	-0.052	83.6328	-0.14
0.78333	-0.0151	28.4833	-0.0235	55.4939	-0.052	83.6333	-0.14
0.78389	-0.0151	28.4839	-0.0235	55.4944	-0.052	83.6339	-0.14
0.78444	-0.0151	28.4844	-0.0234	55.495	-0.052	83.6344	-0.14
0.785	-0.0151	28.485	-0.0235	55.4956	-0.052	83.635	-0.14
0.78556	-0.0151	28.4856	-0.0235	55.4961	-0.052	83.6356	-0.14
0.78611	-0.0151	28.4861	-0.0235	55.4967	-0.052	83.6361	-0.14
0.78667	-0.0151	28.4867	-0.0235	55.4972	-0.052	83.6367	-0.14
0.78722	-0.0151	28.4872	-0.0234	55.4978	-0.052	83.6372	-0.14
0.78778	-0.0151	28.4878	-0.0235	55.4983	-0.052	83.6378	-0.14
0.78833	-0.0151	28.4883	-0.0235	55.4989	-0.052	83.6383	-0.14
0.78889	-0.0151	28.4889	-0.0235	55.4994	-0.052	83.6389	-0.14
0.78944	-0.0151	28.4894	-0.0234	55.5	-0.052	83.6394	-0.14
0.79	-0.0151	28.49	-0.0235	55.5006	-0.052	83.64	-0.14
0.79056	-0.0151	28.4906	-0.0235	55.5011	-0.052	83.6406	-0.14
0.79111	-0.0151	28.4911	-0.0234	55.5017	-0.052	83.6411	-0.139
0.79167	-0.0151	28.4917	-0.0234	55.5022	-0.052	83.6417	-0.14
0.79222	-0.0151	28.4922	-0.0234	55.5028	-0.052	83.6422	-0.139
0.79278	-0.0151	28.4928	-0.0235	55.5033	-0.052	83.6428	-0.139
0.79333	-0.0151	28.4933	-0.0234	55.5039	-0.052	83.6433	-0.139
0.79389	-0.0151	28.4939	-0.0234	55.5044	-0.052	83.6439	-0.139
0.79444	-0.0151	28.4944	-0.0234	55.505	-0.052	83.6444	-0.139
0.795	-0.0151	28.495	-0.0234	55.5056	-0.052	83.645	-0.139
0.79556	-0.0151	28.4956	-0.0234	55.5061	-0.052	83.6456	-0.139
0.79611	-0.0151	28.4961	-0.0234	55.5067	-0.052	83.6461	-0.139
0.79667	-0.0151	28.4967	-0.0234	55.5072	-0.052	83.6467	-0.139
0.79722	-0.0151	28.4972	-0.0234	55.5078	-0.052	83.6472	-0.139
0.79778	-0.0151	28.4978	-0.0234	55.5083	-0.052	83.6478	-0.139
0.79833	-0.0151	28.4983	-0.0234	55.5089	-0.052	83.6483	-0.139
0.79889	-0.0151	28.4989	-0.0234	55.5094	-0.052	83.6489	-0.139
0.79944	-0.0151	28.4994	-0.0234	55.51	-0.052	83.6494	-0.14
0.8	-0.0151	28.5	-0.0234	55.5106	-0.052	83.65	-0.139
0.80056	-0.0151	28.5006	-0.0234	55.5111	-0.052	83.6506	-0.139
0.80111	-0.0151	28.5011	-0.0234	55.5117	-0.052	83.6511	-0.14
0.80167	-0.0151	28.5017	-0.0234	55.5122	-0.052	83.6517	-0.14
0.80222	-0.0151	28.5022	-0.0234	55.5128	-0.052	83.6522	-0.14
0.80278	-0.0151	28.5028	-0.0234	55.5133	-0.052	83.6528	-0.14
0.80333	-0.0151	28.5033	-0.0234	55.5139	-0.052	83.6533	-0.14
0.80389	-0.0151	28.5039	-0.0234	55.5144	-0.052	83.6539	-0.14
0.80444	-0.0151	28.5044	-0.0234	55.515	-0.052	83.6544	-0.14
0.805	-0.0151	28.505	-0.0234	55.5156	-0.052	83.655	-0.14
0.80556	-0.0151	28.5056	-0.0234	55.5161	-0.052	83.6556	-0.14
0.80611	-0.0151	28.5061	-0.0234	55.5167	-0.052	83.6561	-0.14
0.80667	-0.0151	28.5067	-0.0234	55.5172	-0.052	83.6567	-0.14
0.80722	-0.0151	28.5072	-0.0234	55.5178	-0.052	83.6572	-0.14
0.80778	-0.0151	28.5078	-0.0234	55.5183	-0.052	83.6578	-0.14
0.80833	-0.0151	28.5083	-0.0234	55.5189	-0.052	83.6583	-0.14
0.80889	-0.0151	28.5089	-0.0234	55.5194	-0.052	83.6589	-0.14
0.80944	-0.0151	28.5094	-0.0234	55.52	-0.052	83.6594	-0.14
0.81	-0.0151	28.51	-0.0234	55.5206	-0.052	83.66	-0.14
0.81056	-0.0151	28.5106	-0.0234	55.5211	-0.052	83.6606	-0.14
0.81111	-0.0151	28.5111	-0.0234	55.5217	-0.052	83.6611	-0.14
0.81167	-0.0151	28.5117	-0.0234	55.5222	-0.052	83.6617	-0.14
0.81222	-0.0151	28.5122	-0.0234	55.5228	-0.052	83.6622	-0.14
0.81278	-0.0151	28.5128	-0.0234	55.5233	-0.052	83.6628	-0.14
0.81333	-0.0151	28.5133	-0.0234	55.5239	-0.052	83.6633	-0.14
0.81389	-0.0151	28.5139	-0.0235	55.5244	-0.052	83.6639	-0.14
0.81444	-0.0151	28.5144	-0.0234	55.525	-0.052	83.6644	-0.14
0.815	-0.0151	28.515	-0.0234	55.5256	-0.052	83.665	-0.14
0.81556	-0.0151	28.5156	-0.0234	55.5261	-0.052	83.6656	-0.14
0.81611	-0.0151	28.5161	-0.0234	55.5267	-0.052	83.6661	-0.14
0.81667	-0.0151	28.5167	-0.0234	55.5272	-0.052	83.6667	-0.14
0.81722	-0.0151	28.5172	-0.0234	55.5278	-0.052	83.6672	-0.14
0.81778	-0.0151	28.5178	-0.0235	55.5283	-0.052	83.6678	-0.14
0.81833	-0.0151	28.5183	-0.0234	55.5289	-0.052	83.6683	-0.14
0.81889	-0.0151	28.5189	-0.0234	55.5294	-0.052	83.6689	-0.14
0.81944	-0.0151	28.5194	-0.0234	55.53	-0.052	83.6694	-0.14
0.82	-0.0151	28.52	-0.0234	55.5306	-0.052	83.67	-0.14
0.82056	-0.0151	28.5206	-0.0235	55.5311	-0.052	83.6706	-0.14
0.82111	-0.0151	28.5211	-0.0234	55.5317	-0.052	83.6711	-0.14
0.82167	-0.0151	28.5217	-0.0234	55.5322	-0.052	83.6717	-0.14
0.82222	-0.0151	28.5222	-0.0234	55.5328	-0.052	83.6722	-0.14
0.82278	-0.0151	28.5228	-0.0234	55.5333	-0.052	83.6728	-0.14
0.82333	-0.0151	28.5233	-0.0235	55.5339	-0.052	83.6733	-0.14
0.82389	-0.0151	28.5239	-0.0234	55.5344	-0.052	83.6739	-0.14
0.82444	-0.0151	28.5244	-0.0234	55.535	-0.052	83.6744	-0.14
0.825	-0.0151	28.525	-0.0234	55.5356	-0.052	83.675	-0.14
0.82556	-0.0151	28.5256	-0.0234	55.5361	-0.052	83.6756	-0.14
0.82611	-0.0151	28.5261	-0.0234	55.5367	-0.052	83.6761	-0.14
0.82667	-0.0151	28.5267	-0.0234	55.5372	-0.052	83.6767	-0.14
0.82722	-0.0151	28.5272	-0.0234	55.5378	-0.052	83.6772	-0.14
0.82778	-0.0151	28.5278	-0.0234	55.5383	-0.052	83.6778	-0.14
0.82833	-0.0151	28.5283	-0.0234	55.5389	-0.052	83.6783	-0.139
0.82889	-0.0151	28.5289	-0.0234	55.5394	-0.052	83.6789	-0.14
0.82944	-0.0151	28.5294	-0.0234	55.54	-0.052	83.6794	-0.139
0.83	-0.0151	28.53	-0.0234	55.5406	-0.052	83.68	-0.14
0.83056	-0.0151	28.5306	-0.0234	55.5411	-0.052	83.6806	-0.14
0.83111	-0.0151	28.5311	-0.0234	55.5417	-0.052	83.6811	-0.139
0.83167	-0.0151	28.5317	-0.0234	55.5422	-0.052	83.6817	-0.139
0.83222	-0.0151	28.5322	-0.0234	55.5428	-0.052	83.6822	-0.139
0.83278	-0.0151	28.5328	-0.0234	55.5433	-0.052	83.6828	-0.139
0.83333	-0.0151	28.5333	-0.0234	55.5439	-0.052	83.6833	-0.139
0.83389	-0.0151	28.5339	-0.0234	55.5444	-0.052	83.6839	-0.139
0.83444	-0.0151	28.5344	-0.0234	55.545	-0.052	83.6844	-0.139
0.835	-0.0151	28.535	-0.0234	55.5456	-0.052	83.685	-0.139
0.83556	-0.0151	28.5356	-0.0234	55.5461	-0.052	83.6856	-0.139
0.83611	-0.0151	28.5361	-0.0234	55.5467	-0.052	83.6861	-0.139
0.83667	-0.0151	28.5367	-0.0234	55.5472	-0.052	83.6867	-0.14
0.83722	-0.0151	28.5372	-0.0234	55.5478	-0.052	83.6872	-0.139
0.83778	-0.0151	28.5378	-0.0234	55.5483	-0.052	83.6878	-0.139
0.83833	-0.0151	28.5383	-0.0234	55.5489	-0.052	83.6883	-0.139
0.83889	-0.0151	28.5389	-0.0234	55.5494	-0.052	83.6889	-0.14
0.83944	-0.0152	28.5394	-0.0234	55.55	-0.052	83.6894	-0.14
0.84	-0.0151	28.54	-0.0234	55.5506	-0.052	83.69	-0.139
0.84056	-0.0151	28.5406	-0.0235	55.5511	-0.052	83.6906	-0.139
0.84111	-0.0151	28.5411	-0.0235	55.5517	-0.052	83.6911	-0.139
0.84167	-0.0151	28.5417	-0.0234	55.5522	-0.052	83.6917	-0.139
0.84222	-0.0151	28.5422	-0.0234	55.5528	-0.052	83.6922	-0.14
0.84278	-0.0151	28.5428	-0.0235	55.5533	-0.052	83.6928	-0.14
0.84333	-0.0151	28.5433	-0.0234	55.5539	-0.052	83.6933	-0.14
0.84389	-0.0151	28.5439	-0.0235	55.5544	-0.052	83.6939	-0.14
0.84444	-0.0151	28.5444	-0.0234	55.555	-0.052	83.6944	-0.14
0.845	-0.0151	28.545	-0.0234	55.5556	-0.052	83.695	-0.14
0.84556	-0.0151	28.5456	-0.0235	55.5561	-0.052	83.6956	-0.14
0.84611	-0.0151	28.5461	-0.0235	55.5567	-0.052	83.6961	-0.14
0.84667	-0.0151	28.5467	-0.0234	55.5572	-0.052	83.6967	-0.14
0.84722	-0.0151	28.5472	-0.0234	55.5578	-0.052	83.6972	-0.14
0.84778	-0.0151	28.5478	-0.0234	55.5583	-0.052	83.6978	-0.14
0.84833	-0.0151	28.5483	-0.0234	55.5589	-0.052	83.6983	-0.14
0.84889	-0.0151	28.5489	-0.0235	55.5594	-0.052	83.6989	-0.14
0.84944	-0.0151	28.5494	-0.0234	55.56	-0.052	83.6994	-0.14
0.85	-0.0151	28.55	-0.0234	55.5606	-0.052	83.7	-0.14
0.85056	-0.0151	28.5506	-0.0234	55.5611	-0.052	83.7006	-0.14
0.85111	-0.0151	28.5511	-0.0234	55.5617	-0.052	83.7011	-0.14
0.85167	-0.0151	28.5517	-0.0234	55.5622	-0.052	83.7017	-0.14
0.85222	-0.0151	28.5522	-0.0234	55.5628	-0.052	83.7022	-0.14
0.85278	-0.0151	28.5528	-0.0234	55.5633	-0.052	83.7028	-0.14
0.85333	-0.0151	28.5533	-0.0235	55.5639	-0.052	83.7033	-0.14
0.85389	-0.0151	28.5539	-0.0234	55.5644	-0.052	83.7039	-0.14
0.85444	-0.0151	28.5544	-0.0235	55.565	-0.052	83.7044	-0.14
0.855	-0.0151	28.555	-0.0235	55.5656	-0.052	83.705	-0.14
0.85556	-0.0151	28.5556	-0.0235	55.5661	-0.052	83.7056	-0.14
0.85611	-0.0151	28.5561	-0.0235	55.5667	-0.052	83.7061	-0.14
0.85667	-0.0151	28.5567	-0.0235	55.5672	-0.052	83.7067	-0.14
0.85722	-0.0151	28.5572	-0.0235	55.5678	-0.052	83.7072	-0.14
0.85778	-0.0151	28.5578	-0.0235	55.5683	-0.052	83.7078	-0.14
0.85833	-0.0151	28.5583	-0.0235	55.5689	-0.052	83.7083	-0.14
0.85889	-0.0151	28.5589	-0.0235	55.5694	-0.052	83.7089	-0.14
0.85944	-0.0151	28.5594	-0.0235	55.57	-0.052	83.7094	-0.14
0.86	-0.0151	28.56	-0.0235	55.5706	-0.052	83.71	-0.14
0.86056	-0.0151	28.5606	-0.0235	55.5711	-0.052	83.7106	-0.14
0.86111	-0.0151	28.5611	-0.0234	55.5717	-0.052	83.7111	-0.14
0.86167	-0.0151	28.5617	-0.0235	55.5722	-0.052	83.7117	-0.14
0.86222	-0.0151	28.5622	-0.0235	55.5728	-0.052	83.7122	-0.14
0.86278	-0.0151	28.5628	-0.0235	55.5733	-0.052	83.7128	-0.14
0.86333	-0.0151	28.5633	-0.0235	55.5739	-0.052	83.7133	-0.14
0.86389	-0.0151	28.5639	-0.0234	55.5744	-0.052	83.7139	-0.14
0.86444	-0.0151	28.5644	-0.0235	55.575	-0.052	83.7144	-0.14
0.865	-0.0151	28.565	-0.0235	55.5756	-0.052	83.715	-0.14
0.86556	-0.0151	28.5656	-0.0235	55.5761	-0.052	83.7156	-0.14
0.86611	-0.0151	28.5661	-0.0235	55.5767	-0.052	83.7161	-0.14
0.86667	-0.0151	28.5667	-0.0235	55.5772	-0.052	83.7167	-0.14
0.86722	-0.0151	28.5672	-0.0235	55.5778	-0.052	83.7172	-0.14
0.86778	-0.0151	28.5678	-0.0235	55.5783	-0.052	83.7178	-0.14
0.86833	-0.0151	28.5683	-0.0235	55.5789	-0.052	83.7183	-0.14
0.86889	-0.0151	28.5689	-0.0235	55.5794	-0.052	83.7189	-0.14
0.86944	-0.0151	28.5694	-0.0235	55.58	-0.052	83.7194	-0.14
0.87	-0.0151	28.57	-0.0235	55.5806	-0.052	83.72	-0.14
0.87056	-0.0151	28.5706	-0.0235	55.5811	-0.052	83.7206	-0.14
0.87111	-0.0151	28.5711	-0.0235	55.5817	-0.052	83.7211	-0.14
0.87167	-0.0151	28.5717	-0.0235	55.5822	-0.052	83.7217	-0.14
0.87222	-0.0151	28.5722	-0.0235	55.5828	-0.052	83.7222	-0.14
0.87278	-0.0151	28.5728	-0.0235	55.5833	-0.052	83.7228	-0.14
0.87333	-0.0151	28.5733	-0.0235	55.5839	-0.052	83.7233	-0.14
0.87389	-0.0151	28.5739	-0.0235	55.5844	-0.052	83.7239	-0.14
0.87444	-0.0151	28.5744	-0.0234	55.585	-0.052	83.7244	-0.14
0.875	-0.0151	28.575	-0.0235	55.5856	-0.052	83.725	-0.14
0.87556	-0.0151	28.5756	-0.0235	55.5861	-0.052	83.7256	-0.14
0.87611	-0.0151	28.5761	-0.0235	55.5867	-0.052	83.7261	-0.14
0.87667	-0.0151	28.5767	-0.0235	55.5872	-0.052	83.7267	-0.14
0.87722	-0.0151	28.5772	-0.0235	55.5878	-0.052	83.7272	-0.14
0.87778	-0.0151	28.5778	-0.0235	55.5883	-0.052	83.7278	-0.14
0.87833	-0.0151	28.5783	-0.0235	55.5889	-0.052	83.7283	-0.14
0.87889	-0.0151	28.5789	-0.0235	55.5894	-0.052	83.7289	-0.14
0.87944	-0.0151	28.5794	-0.0235	55.59	-0.052	83.7294	-0.14
0.88	-0.0152	28.58	-0.0235	55.5906	-0.052	83.73	-0.14
0.88056	-0.0151	28.5806	-0.0235	55.5911	-0.052	83.7306	-0.14
0.88111	-0.0151	28.5811	-0.0235	55.5917	-0.052	83.7311	-0.14
0.88167	-0.0151	28.5817	-0.0235	55.5922	-0.052	83.7317	-0.14
0.88222	-0.0151	28.5822	-0.0235	55.5928	-0.052	83.7322	-0.14
0.88278	-0.0151	28.5828	-0.0235	55.5933	-0.052	83.7328	-0.14
0.88333	-0.0151	28.5833	-0.0235	55.5939	-0.052	83.7333	-0.14
0.88389	-0.0151	28.5839	-0.0235	55.5944	-0.052	83.7339	-0.14
0.88444	-0.0151	28.5844	-0.0235	55.595	-0.052	83.7344	-0.14
0.885	-0.0152	28.585	-0.0235	55.5956	-0.052	83.735	-0.14
0.88556	-0.0151	28.5856	-0.0235	55.5961	-0.052	83.7356	-0.14
0.88611	-0.0151	28.5861	-0.0235	55.5967	-0.052	83.7361	-0.14
0.88667	-0.0151	28.5867	-0.0235	55.5972	-0.052	83.7367	-0.14
0.88722	-0.0151	28.5872	-0.0235	55.5978	-0.052	83.7372	-0.14
0.88778	-0.0151	28.5878	-0.0235	55.5983	-0.052	83.7378	-0.14
0.88833	-0.0152	28.5883	-0.0235	55.5989	-0.052	83.7383	-0.14
0.88889	-0.0152	28.5889	-0.0235	55.5994	-0.052	83.7389	-0.14
0.88944	-0.0151	28.5894	-0.0235	55.6	-0.052	83.7394	-0.14
0.89	-0.0151	28.59	-0.0235	55.6006	-0.052	83.74	-0.14
0.89056	-0.0151	28.5906	-0.0235	55.6011	-0.052	83.7406	-0.14
0.89111	-0.0151	28.5911	-0.0235	55.6017	-0.052	83.7411	-0.14
0.89167	-0.0151	28.5917	-0.0235	55.6022	-0.052	83.7417	-0.14
0.89222	-0.0151	28.5922	-0.0235	55.6028	-0.052	83.7422	-0.14
0.89278	-0.0151	28.5928	-0.0235	55.6033	-0.052	83.7428	-0.14
0.89333	-0.0151	28.5933	-0.0235	55.6039	-0.052	83.7433	-0.14
0.89389	-0.0151	28.5939	-0.0235	55.6044	-0.052	83.7439	-0.14
0.89444	-0.0151	28.5944	-0.0235	55.605	-0.052	83.7444	-0.14
0.895	-0.0151	28.595	-0.0235	55.6056	-0.052	83.745	-0.14
0.89556	-0.0151	28.5956	-0.0235	55.6061	-0.052	83.7456	-0.14
0.89611	-0.0151	28.5961	-0.0235	55.6067	-0.052	83.7461	-0.14
0.89667	-0.0151	28.5967	-0.0235	55.6072	-0.052	83.7467	-0.14
0.89722	-0.0151	28.5972	-0.0235	55.6078	-0.052	83.7472	-0.14
0.89778	-0.0151	28.5978	-0.0235	55.6083	-0.052	83.7478	-0.14
0.89833	-0.0151	28.5983	-0.0235	55.6089	-0.052	83.7483	-0.14
0.89889	-0.0151	28.5989	-0.0235	55.6094	-0.052	83.7489	-0.14
0.89944	-0.0151	28.5994	-0.0235	55.61	-0.052	83.7494	-0.14
0.9	-0.0151	28.6	-0.0235	55.6106	-0.052	83.75	-0.14
0.90056	-0.0151	28.6006	-0.0235	55.6111	-0.052	83.7506	-0.14
0.90111	-0.0151	28.6011	-0.0235	55.6117	-0.052	83.7511	-0.14
0.90167	-0.0151	28.6017	-0.0235	55.6122	-0.052	83.7517	-0.14
0.90222	-0.0151	28.6022	-0.0235	55.6128	-0.052	83.7522	-0.14
0.90278	-0.0151	28.6028	-0.0235	55.6133	-0.052	83.7528	-0.14
0.90333	-0.0151	28.6033	-0.0235	55.6139	-0.052	83.7533	-0.14
0.90389	-0.0151	28.6039	-0.0235	55.6144	-0.052	83.7539	-0.14
0.90444	-0.0151	28.6044	-0.0235	55.615	-0.052	83.7544	-0.14
0.905	-0.0151	28.605	-0.0235	55.6156	-0.052	83.755	-0.14
0.90556	-0.0151	28.6056	-0.0235	55.6161	-0.052	83.7556	-0.14
0.90611	-0.0151	28.6061	-0.0235	55.6167	-0.052	83.7561	-0.14
0.90667	-0.0151	28.6067	-0.0235	55.6172	-0.052	83.7567	-0.14
0.90722	-0.0151	28.6072	-0.0235	55.6178	-0.052	83.7572	-0.14
0.90778	-0.0151	28.6078	-0.0235	55.6183	-0.052	83.7578	-0.14
0.90833	-0.0151	28.6083	-0.0235	55.6189	-0.052	83.7583	-0.14
0.90889	-0.0151	28.6089	-0.0235	55.6194	-0.052	83.7589	-0.14
0.90944	-0.0151	28.6094	-0.0235	55.62	-0.052	83.7594	-0.14
0.91	-0.0151	28.61	-0.0235	55.6206	-0.052	83.76	-0.14
0.91056	-0.0151	28.6106	-0.0235	55.6211	-0.052	83.7606	-0.14
0.91111	-0.0151	28.6111	-0.0235	55.6217	-0.052	83.7611	-0.14
0.91167	-0.0151	28.6117	-0.0235	55.6222	-0.052	83.7617	-0.14
0.91222	-0.0151	28.6122	-0.0235	55.6228	-0.052	83.7622	-0.14
0.91278	-0.0151	28.6128	-0.0235	55.6233	-0.052	83.7628	-0.14
0.91333	-0.0151	28.6133	-0.0235	55.6239	-0.052	83.7633	-0.14
0.91389	-0.0151	28.6139	-0.0235	55.6244	-0.052	83.7639	-0.14
0.91444	-0.0151	28.6144	-0.0235	55.625	-0.052	83.7644	-0.14
0.915	-0.0151	28.615	-0.0235	55.6256	-0.052	83.765	-0.14
0.91556	-0.0151	28.6156	-0.0235	55.6261	-0.052	83.7656	-0.14
0.91611	-0.0152	28.6161	-0.0235	55.6267	-0.052	83.7661	-0.14
0.91667	-0.0151	28.6167	-0.0235	55.6272	-0.052	83.7667	-0.14
0.91722	-0.0151	28.6172	-0.0235	55.6278	-0.052	83.7672	-0.14
0.91778	-0.0151	28.6178	-0.0235	55.6283	-0.052	83.7678	-0.14
0.91833	-0.0151	28.6183	-0.0235	55.6289	-0.052	83.7683	-0.14
0.91889	-0.0151	28.6189	-0.0235	55.6294	-0.052	83.7689	-0.14
0.91944	-0.0151	28.6194	-0.0235	55.63	-0.052	83.7694	-0.14
0.92	-0.0151	28.62	-0.0235	55.6306	-0.052	83.77	-0.14
0.92056	-0.0151	28.6206	-0.0235	55.6311	-0.052	83.7706	-0.14
0.92111	-0.0151	28.6211	-0.0235	55.6317	-0.052	83.7711	-0.14
0.92167	-0.0151	28.6217	-0.0235	55.6322	-0.052	83.7717	-0.14
0.92222	-0.0151	28.6222	-0.0235	55.6328	-0.052	83.7722	-0.14
0.92278	-0.0151	28.6228	-0.0235	55.6333	-0.052	83.7728	-0.14
0.92333	-0.0151	28.6233	-0.0235	55.6339	-0.052	83.7733	-0.14
0.92389	-0.0151	28.6239	-0.0235	55.6344	-0.052	83.7739	-0.14
0.92444	-0.0151	28.6244	-0.0235	55.635	-0.052	83.7744	-0.14
0.925	-0.0151	28.625	-0.0235	55.6356	-0.052	83.775	-0.14
0.92556	-0.0151	28.6256	-0.0235	55.6361	-0.052	83.7756	-0.14
0.92611	-0.0151	28.6261	-0.0235	55.6367	-0.052	83.7761	-0.14
0.92667	-0.0151	28.6267	-0.0235	55.6372	-0.052	83.7767	-0.14
0.92722	-0.0151	28.6272	-0.0235	55.6378	-0.052	83.7772	-0.139
0.92778	-0.0151	28.6278	-0.0235	55.6383	-0.052	83.7778	-0.139
0.92833	-0.0152	28.6283	-0.0235	55.6389	-0.052	83.7783	-0.139
0.92889	-0.0152	28.6289	-0.0235	55.6394	-0.052	83.7789	-0.139
0.92944	-0.0152	28.6294	-0.0235	55.64	-0.052	83.7794	-0.139
0.93	-0.0151	28.63	-0.0235	55.6406	-0.052	83.78	-0.139
0.93056	-0.0151	28.6306	-0.0235	55.6411	-0.052	83.7806	-0.139
0.93111	-0.0151	28.6311	-0.0235	55.6417	-0.052	83.7811	-0.139
0.93167	-0.0151	28.6317	-0.0235	55.6422	-0.052	83.7817	-0.139
0.93222	-0.0152	28.6322	-0.0235	55.6428	-0.052	83.7822	-0.139
0.93278	-0.0151	28.6328	-0.0235	55.6433	-0.052	83.7828	-0.139
0.93333	-0.0151	28.6333	-0.0235	55.6439	-0.052	83.7833	-0.139
0.93389	-0.0151	28.6339	-0.0235	55.6444	-0.052	83.7839	-0.139
0.93444	-0.0151	28.6344	-0.0235	55.645	-0.052	83.7844	-0.139
0.935	-0.0151	28.635	-0.0235	55.6456	-0.052	83.785	-0.139
0.93556	-0.0151	28.6356	-0.0235	55.6461	-0.052	83.7856	-0.139
0.93611	-0.0151	28.6361	-0.0235	55.6467	-0.052	83.7861	-0.139
0.93667	-0.0151	28.6367	-0.0235	55.6472	-0.052	83.7867	-0.139
0.93722	-0.0151	28.6372	-0.0235	55.6478	-0.052	83.7872	-0.139
0.93778	-0.0151	28.6378	-0.0235	55.6483	-0.052	83.7878	-0.139
0.93833	-0.0151	28.6383	-0.0235	55.6489	-0.052	83.7883	-0.139
0.93889	-0.0151	28.6389	-0.0235	55.6494	-0.052	83.7889	-0.139
0.93944	-0.0151	28.6394	-0.0235	55.65	-0.052	83.7894	-0.139
0.94	-0.0152	28.64	-0.0235	55.6506	-0.052	83.79	-0.139
0.94056	-0.0151	28.6406	-0.0235	55.6511	-0.052	83.7906	-0.139
0.94111	-0.0151	28.6411	-0.0235	55.6517	-0.052	83.7911	-0.139
0.94167	-0.0151	28.6417	-0.0235	55.6522	-0.052	83.7917	-0.139
0.94222	-0.0151	28.6422	-0.0235	55.6528	-0.052	83.7922	-0.139
0.94278	-0.0151	28.6428	-0.0235	55.6533	-0.052	83.7928	-0.139
0.94333	-0.0151	28.6433	-0.0235	55.6539	-0.052	83.7933	-0.139
0.94389	-0.0151	28.6439	-0.0235	55.6544	-0.052	83.7939	-0.139
0.94444	-0.0151	28.6444	-0.0235	55.655	-0.052	83.7944	-0.139
0.945	-0.0151	28.645	-0.0235	55.6556	-0.052	83.795	-0.139
0.94556	-0.0151	28.6456	-0.0235	55.6561	-0.052	83.7956	-0.139
0.94611	-0.0151	28.6461	-0.0235	55.6567	-0.052	83.7961	-0.139
0.94667	-0.0151	28.6467	-0.0235	55.6572	-0.052	83.7967	-0.139
0.94722	-0.0151	28.6472	-0.0235	55.6578	-0.052	83.7972	-0.139
0.94778	-0.0151	28.6478	-0.0235	55.6583	-0.052	83.7978	-0.139
0.94833	-0.0151	28.6483	-0.0235	55.6589	-0.052	83.7983	-0.139
0.94889	-0.0151	28.6489	-0.0235	55.6594	-0.052	83.7989	-0.139
0.94944	-0.0151	28.6494	-0.0235	55.66	-0.052	83.7994	-0.139
0.95	-0.0151	28.65	-0.0235	55.6606	-0.052	83.8	-0.139
0.95056	-0.0151	28.6506	-0.0235	55.6611	-0.052	83.8006	-0.139
0.95111	-0.0151	28.6511	-0.0235	55.6617	-0.052	83.8011	-0.139
0.95167	-0.0151	28.6517	-0.0235	55.6622	-0.052	83.8017	-0.139
0.95222	-0.0151	28.6522	-0.0235	55.6628	-0.052	83.8022	-0.139
0.95278	-0.0151	28.6528	-0.0235	55.6633	-0.052	83.8028	-0.139
0.95333	-0.0151	28.6533	-0.0235	55.6639	-0.052	83.8033	-0.139
0.95389	-0.0151	28.6539	-0.0235	55.6644	-0.052	83.8039	-0.139
0.95444	-0.0151	28.6544	-0.0235	55.665	-0.052	83.8044	-0.139
0.955	-0.0151	28.655	-0.0235	55.6656	-0.052	83.805	-0.139
0.95556	-0.0151	28.6556	-0.0235	55.6661	-0.052	83.8056	-0.139
0.95611	-0.0151	28.6561	-0.0235	55.6667	-0.052	83.8061	-0.139
0.95667	-0.0151	28.6567	-0.0235	55.6672	-0.052	83.8067	-0.139
0.95722	-0.0151	28.6572	-0.0235	55.6678	-0.052	83.8072	-0.139
0.95778	-0.0151	28.6578	-0.0235	55.6683	-0.052	83.8078	-0.139
0.95833	-0.0151	28.6583	-0.0235	55.6689	-0.052	83.8083	-0.139
0.95889	-0.0151	28.6589	-0.0235	55.6694	-0.052	83.8089	-0.139
0.95944	-0.0151	28.6594	-0.0235	55.67	-0.052	83.8094	-0.139
0.96	-0.0151	28.66	-0.0235	55.6706	-0.052	83.81	-0.139
0.96056	-0.0151	28.6606	-0.0235	55.6711	-0.052	83.8106	-0.139
0.96111	-0.0151	28.6611	-0.0235	55.6717	-0.052	83.8111	-0.139
0.96167	-0.0151	28.6617	-0.0235	55.6722	-0.052	83.8117	-0.139
0.96222	-0.0151	28.6622	-0.0235	55.6728	-0.052	83.8122	-0.139
0.96278	-0.0151	28.6628	-0.0235	55.6733	-0.052	83.8128	-0.139
0.96333	-0.0151	28.6633	-0.0235	55.6739	-0.052	83.8133	-0.139
0.96389	-0.0151	28.6639	-0.0235	55.6744	-0.052	83.8139	-0.139
0.96444	-0.0151	28.6644	-0.0235	55.675	-0.052	83.8144	-0.139
0.965	-0.0151	28.665	-0.0235	55.6756	-0.052	83.815	-0.139
0.96556	-0.0151	28.6656	-0.0235	55.6761	-0.052	83.8156	-0.139
0.96611	-0.0151	28.6661	-0.0235	55.6767	-0.052	83.8161	-0.139
0.96667	-0.0151	28.6667	-0.0235	55.6772	-0.052	83.8167	-0.139
0.96722	-0.0151	28.6672	-0.0235	55.6778	-0.052	83.8172	-0.139
0.96778	-0.0151	28.6678	-0.0235	55.6783	-0.052	83.8178	-0.139
0.96833	-0.0151	28.6683	-0.0235	55.6789	-0.052	83.8183	-0.139
0.96889	-0.0151	28.6689	-0.0235	55.6794	-0.052	83.8189	-0.139
0.96944	-0.0151	28.6694	-0.0235	55.68	-0.052	83.8194	-0.139
0.97	-0.0151	28.67	-0.0235	55.6806	-0.052	83.82	-0.139
0.97056	-0.0151	28.6706	-0.0235	55.6811	-0.052	83.8206	-0.139
0.97111	-0.0151	28.6711	-0.0235	55.6817	-0.052	83.8211	-0.139
0.97167	-0.0151	28.6717	-0.0235	55.6822	-0.052	83.8217	-0.139
0.97222	-0.0151	28.6722	-0.0235	55.6828	-0.052	83.8222	-0.139
0.97278	-0.0151	28.6728	-0.0235	55.6833	-0.052	83.8228	-0.139
0.97333	-0.0151	28.6733	-0.0235	55.6839	-0.052	83.8233	-0.139
0.97389	-0.0151	28.6739	-0.0235	55.6844	-0.052	83.8239	-0.139
0.97444	-0.0151	28.6744	-0.0235	55.685	-0.052	83.8244	-0.139
0.975	-0.0151	28.675	-0.0235	55.6856	-0.052	83.825	-0.139
0.97556	-0.0151	28.6756	-0.0235	55.6861	-0.052	83.8256	-0.139
0.97611	-0.0151	28.6761	-0.0235	55.6867	-0.052	83.8261	-0.139
0.97667	-0.0151	28.6767	-0.0235	55.6872	-0.052	83.8267	-0.139
0.97722	-0.0151	28.6772	-0.0235	55.6878	-0.052	83.8272	-0.139
0.97778	-0.0151	28.6778	-0.0235	55.6883	-0.052	83.8278	-0.139
0.97833	-0.0151	28.6783	-0.0235	55.6889	-0.052	83.8283	-0.139
0.97889	-0.0151	28.6789	-0.0235	55.6894	-0.052	83.8289	-0.139
0.97944	-0.0151	28.6794	-0.0235	55.69	-0.052	83.8294	-0.139
0.98	-0.0151	28.68	-0.0235	55.6906	-0.052	83.83	-0.139
0.98056	-0.0151	28.6806	-0.0235	55.6911	-0.052	83.8306	-0.139
0.98111	-0.0151	28.6811	-0.0235	55.6917	-0.052	83.8311	-0.139
0.98167	-0.0151	28.6817	-0.0235	55.6922	-0.052	83.8317	-0.139
0.98222	-0.0151	28.6822	-0.0235	55.6928	-0.052	83.8322	-0.139
0.98278	-0.0151	28.6828	-0.0235	55.6933	-0.052	83.8328	-0.139
0.98333	-0.0151	28.6833	-0.0235	55.6939	-0.052	83.8333	-0.139
0.98389	-0.0151	28.6839	-0.0235	55.6944	-0.052	83.8339	-0.139
0.98444	-0.0151	28.6844	-0.0235	55.695	-0.052	83.8344	-0.139
0.985	-0.0151	28.685	-0.0235	55.6956	-0.052	83.835	-0.139
0.98556	-0.0151	28.6856	-0.0235	55.6961	-0.052	83.8356	-0.139
0.98611	-0.0151	28.6861	-0.0235	55.6967	-0.052	83.8361	-0.139
0.98667	-0.0151	28.6867	-0.0235	55.6972	-0.052	83.8367	-0.139
0.98722	-0.0151	28.6872	-0.0235	55.6978	-0.052	83.8372	-0.139
0.98778	-0.0151	28.6878	-0.0235	55.6983	-0.052	83.8378	-0.139
0.98833	-0.0151	28.6883	-0.0235	55.6989	-0.052	83.8383	-0.139
0.98889	-0.0151	28.6889	-0.0235	55.6994	-0.052	83.8389	-0.139
0.98944	-0.0151	28.6894	-0.0235	55.7	-0.052	83.8394	-0.139
0.99	-0.0151	28.69	-0.0235	55.7006	-0.052	83.84	-0.139
0.99056	-0.0151	28.6906	-0.0235	55.7011	-0.052	83.8406	-0.139
0.99111	-0.0151	28.6911	-0.0235	55.7017	-0.052	83.8411	-0.139
0.99167	-0.0151	28.6917	-0.0235	55.7022	-0.052	83.8417	-0.139
0.99222	-0.0151	28.6922	-0.0235	55.7028	-0.052	83.8422	-0.139
0.99278	-0.0151	28.6928	-0.0235	55.7033	-0.052	83.8428	-0.139
0.99333	-0.0151	28.6933	-0.0235	55.7039	-0.052	83.8433	-0.139
0.99389	-0.0151	28.6939	-0.0235	55.7044	-0.052	83.8439	-0.139
0.99444	-0.0151	28.6944	-0.0235	55.705	-0.052	83.8444	-0.139
0.995	-0.0151	28.695	-0.0235	55.7056	-0.052	83.845	-0.139
0.99556	-0.0151	28.6956	-0.0235	55.7061	-0.052	83.8456	-0.139
0.99611	-0.0151	28.6961	-0.0235	55.7067	-0.052	83.8461	-0.139
0.99667	-0.0151	28.6967	-0.0235	55.7072	-0.052	83.8467	-0.139
0.99722	-0.0151	28.6972	-0.0235	55.7078	-0.052	83.8472	-0.139
0.99778	-0.0151	28.6978	-0.0235	55.7083	-0.052	83.8478	-0.139
0.99833	-0.0151	28.6983	-0.0235	55.7089	-0.052	83.8483	-0.139
0.99889	-0.0151	28.6989	-0.0235	55.7094	-0.052	83.8489	-0.139
0.99944	-0.0151	28.6994	-0.0235	55.71	-0.052	83.8494	-0.139
1	-0.0151	28.7	-0.0235	55.7106	-0.052	83.85	-0.139
1.00056	-0.0151	28.7006	-0.0235	55.7111	-0.052	83.8506	-0.139
1.00111	-0.0151	28.7011	-0.0235	55.7117	-0.052	83.8511	-0.139
1.00167	-0.0151	28.7017	-0.0235	55.7122	-0.052	83.8517	-0.139
1.00222	-0.0151	28.7022	-0.0235	55.7128	-0.052	83.8522	-0.139
1.00278	-0.0151	28.7028	-0.0235	55.7133	-0.052	83.8528	-0.139
1.00333	-0.0151	28.7033	-0.0235	55.7139	-0.052	83.8533	-0.139
1.00389	-0.0151	28.7039	-0.0235	55.7144	-0.052	83.8539	-0.139
1.00444	-0.0151	28.7044	-0.0235	55.715	-0.052	83.8544	-0.139
1.005	-0.0151	28.705	-0.0235	55.7156	-0.052	83.855	-0.139
1.00556	-0.0151	28.7056	-0.0235	55.7161	-0.052	83.8556	-0.139
1.00611	-0.0151	28.7061	-0.0235	55.7167	-0.052	83.8561	-0.139
1.00667	-0.0151	28.7067	-0.0235	55.7172	-0.052	83.8567	-0.139
1.00722	-0.0151	28.7072	-0.0235	55.7178	-0.052	83.8572	-0.139
1.00778	-0.0151	28.7078	-0.0235	55.7183	-0.052	83.8578	-0.139
1.00833	-0.0151	28.7083	-0.0235	55.7189	-0.052	83.8583	-0.139
1.00889	-0.0151	28.7089	-0.0235	55.7194	-0.052	83.8589	-0.139
1.00944	-0.0151	28.7094	-0.0235	55.72	-0.052	83.8594	-0.139
1.01	-0.0151	28.71	-0.0235	55.7206	-0.052	83.86	-0.139
1.01056	-0.0151	28.7106	-0.0235	55.7211	-0.052	83.8606	-0.139
1.01111	-0.0151	28.7111	-0.0235	55.7217	-0.052	83.8611	-0.139
1.01167	-0.0151	28.7117	-0.0235	55.7222	-0.052	83.8617	-0.139
1.01222	-0.0151	28.7122	-0.0235	55.7228	-0.052	83.8622	-0.139
1.01278	-0.0151	28.7128	-0.0235	55.7233	-0.052	83.8628	-0.139
1.01333	-0.0151	28.7133	-0.0235	55.7239	-0.052	83.8633	-0.139
1.01389	-0.0151	28.7139	-0.0235	55.7244	-0.052	83.8639	-0.139
1.01444	-0.0151	28.7144	-0.0235	55.725	-0.052	83.8644	-0.139
1.015	-0.0151	28.715	-0.0235	55.7256	-0.052	83.865	-0.139
1.01556	-0.0151	28.7156	-0.0235	55.7261	-0.052	83.8656	-0.139
1.01611	-0.0151	28.7161	-0.0235	55.7267	-0.052	83.8661	-0.139
1.01667	-0.0151	28.7167	-0.0235	55.7272	-0.052	83.8667	-0.139
1.01722	-0.0151	28.7172	-0.0235	55.7278	-0.052	83.8672	-0.139
1.01778	-0.0151	28.7178	-0.0235	55.7283	-0.052	83.8678	-0.139
1.01833	-0.0151	28.7183	-0.0235	55.7289	-0.052	83.8683	-0.139
1.01889	-0.0151	28.7189	-0.0235	55.7294	-0.052	83.8689	-0.139
1.01944	-0.0151	28.7194	-0.0235	55.73	-0.052	83.8694	-0.139
1.02	-0.0151	28.72	-0.0235	55.7306	-0.052	83.87	-0.139
1.02056	-0.0151	28.7206	-0.0235	55.7311	-0.052	83.8706	-0.139
1.02111	-0.0151	28.7211	-0.0235	55.7317	-0.052	83.8711	-0.139
1.02167	-0.0151	28.7217	-0.0235	55.7322	-0.052	83.8717	-0.139
1.02222	-0.0151	28.7222	-0.0235	55.7328	-0.052	83.8722	-0.139
1.02278	-0.0151	28.7228	-0.0235	55.7333	-0.052	83.8728	-0.139
1.02333	-0.0151	28.7233	-0.0235	55.7339	-0.052	83.8733	-0.139
1.02389	-0.0151	28.7239	-0.0235	55.7344	-0.052	83.8739	-0.139
1.02444	-0.0151	28.7244	-0.0235	55.735	-0.052	83.8744	-0.139
1.025	-0.0151	28.725	-0.0235	55.7356	-0.052	83.875	-0.139
1.02556	-0.0151	28.7256	-0.0235	55.7361	-0.052	83.8756	-0.139
1.02611	-0.0151	28.7261	-0.0235	55.7367	-0.052	83.8761	-0.139
1.02667	-0.0151	28.7267	-0.0235	55.7372	-0.052	83.8767	-0.139
1.02722	-0.0151	28.7272	-0.0235	55.7378	-0.052	83.8772	-0.139
1.02778	-0.0151	28.7278	-0.0235	55.7383	-0.052	83.8778	-0.139
1.02833	-0.0151	28.7283	-0.0235	55.7389	-0.052	83.8783	-0.139
1.02889	-0.0151	28.7289	-0.0235	55.7394	-0.052	83.8789	-0.139
1.02944	-0.0151	28.7294	-0.0235	55.74	-0.052	83.8794	-0.139
1.03	-0.0151	28.73	-0.0235	55.7406	-0.052	83.88	-0.139
1.03056	-0.0151	28.7306	-0.0235	55.7411	-0.052	83.8806	-0.139
1.03111	-0.0151	28.7311	-0.0235	55.7417	-0.052	83.8811	-0.139
1.03167	-0.0151	28.7317	-0.0235	55.7422	-0.052	83.8817	-0.139
1.03222	-0.0151	28.7322	-0.0235	55.7428	-0.052	83.8822	-0.139
1.03278	-0.0151	28.7328	-0.0235	55.7433	-0.052	83.8828	-0.139
1.03333	-0.0151	28.7333	-0.0235	55.7439	-0.052	83.8833	-0.139
1.03389	-0.0151	28.7339	-0.0235	55.7444	-0.052	83.8839	-0.139
1.03444	-0.0151	28.7344	-0.0235	55.745	-0.052	83.8844	-0.139
1.035	-0.0151	28.735	-0.0235	55.7456	-0.052	83.885	-0.139
1.03556	-0.0151	28.7356	-0.0235	55.7461	-0.052	83.8856	-0.139
1.03611	-0.0151	28.7361	-0.0235	55.7467	-0.052	83.8861	-0.139
1.03667	-0.0151	28.7367	-0.0235	55.7472	-0.052	83.8867	-0.139
1.03722	-0.0151	28.7372	-0.0235	55.7478	-0.052	83.8872	-0.139
1.03778	-0.0151	28.7378	-0.0235	55.7483	-0.052	83.8878	-0.139
1.03833	-0.0151	28.7383	-0.0235	55.7489	-0.052	83.8883	-0.139
1.03889	-0.0151	28.7389	-0.0235	55.7494	-0.052	83.8889	-0.139
1.03944	-0.0151	28.7394	-0.0235	55.75	-0.052	83.8894	-0.139
1.04	-0.0151	28.74	-0.0235	55.7506	-0.052	83.89	-0.139
1.04056	-0.0151	28.7406	-0.0235	55.7511	-0.052	83.8906	-0.139
1.04111	-0.0151	28.7411	-0.0235	55.7517	-0.052	83.8911	-0.139
1.04167	-0.0151	28.7417	-0.0235	55.7522	-0.052	83.8917	-0.139
1.04222	-0.0151	28.7422	-0.0235	55.7528	-0.052	83.8922	-0.139
1.04278	-0.0151	28.7428	-0.0235	55.7533	-0.052	83.8928	-0.139
1.04333	-0.0151	28.7433	-0.0235	55.7539	-0.052	83.8933	-0.139
1.04389	-0.0152	28.7439	-0.0235	55.7544	-0.052	83.8939	-0.139
1.04444	-0.0151	28.7444	-0.0235	55.755	-0.052	83.8944	-0.139
1.045	-0.0151	28.745	-0.0235	55.7556	-0.052	83.895	-0.139
1.04556	-0.0151	28.7456	-0.0235	55.7561	-0.052	83.8956	-0.139
1.04611	-0.0151	28.7461	-0.0235	55.7567	-0.052	83.8961	-0.139
1.04667	-0.0151	28.7467	-0.0235	55.7572	-0.052	83.8967	-0.139
1.04722	-0.0151	28.7472	-0.0235	55.7578	-0.052	83.8972	-0.139
1.04778	-0.0151	28.7478	-0.0235	55.7583	-0.052	83.8978	-0.139
1.04833	-0.0152	28.7483	-0.0235	55.7589	-0.052	83.8983	-0.139
1.04889	-0.0152	28.7489	-0.0235	55.7594	-0.052	83.8989	-0.139
1.04944	-0.0151	28.7494	-0.0235	55.76	-0.052	83.8994	-0.139
1.05	-0.0151	28.75	-0.0235	55.7606	-0.052	83.9	-0.139
1.05056	-0.0151	28.7506	-0.0235	55.7611	-0.052	83.9006	-0.139
1.05111	-0.0151	28.7511	-0.0235	55.7617	-0.052	83.9011	-0.139
1.05167	-0.0151	28.7517	-0.0235	55.7622	-0.052	83.9017	-0.139
1.05222	-0.0151	28.7522	-0.0235	55.7628	-0.052	83.9022	-0.139
1.05278	-0.0151	28.7528	-0.0235	55.7633	-0.052	83.9028	-0.139
1.05333	-0.0151	28.7533	-0.0235	55.7639	-0.052	83.9033	-0.139
1.05389	-0.0152	28.7539	-0.0235	55.7644	-0.052	83.9039	-0.139
1.05444	-0.0151	28.7544	-0.0235	55.765	-0.052	83.9044	-0.139
1.055	-0.0151	28.755	-0.0235	55.7656	-0.052	83.905	-0.139
1.05556	-0.0151	28.7556	-0.0235	55.7661	-0.052	83.9056	-0.139
1.05611	-0.0151	28.7561	-0.0235	55.7667	-0.052	83.9061	-0.139
1.05667	-0.0151	28.7567	-0.0235	55.7672	-0.052	83.9067	-0.139
1.05722	-0.0151	28.7572	-0.0235	55.7678	-0.052	83.9072	-0.139
1.05778	-0.0151	28.7578	-0.0235	55.7683	-0.052	83.9078	-0.139
1.05833	-0.0151	28.7583	-0.0235	55.7689	-0.052	83.9083	-0.139
1.05889	-0.0152	28.7589	-0.0235	55.7694	-0.052	83.9089	-0.139
1.05944	-0.0152	28.7594	-0.0235	55.77	-0.052	83.9094	-0.139
1.06	-0.0151	28.76	-0.0235	55.7706	-0.052	83.91	-0.139
1.06056	-0.0152	28.7606	-0.0235	55.7711	-0.052	83.9106	-0.139
1.06111	-0.0151	28.7611	-0.0235	55.7717	-0.052	83.9111	-0.139
1.06167	-0.0151	28.7617	-0.0235	55.7722	-0.052	83.9117	-0.139
1.06222	-0.0152	28.7622	-0.0235	55.7728	-0.052	83.9122	-0.139
1.06278	-0.0151	28.7628	-0.0235	55.7733	-0.052	83.9128	-0.139
1.06333	-0.0151	28.7633	-0.0235	55.7739	-0.052	83.9133	-0.14
1.06389	-0.0151	28.7639	-0.0235	55.7744	-0.052	83.9139	-0.14
1.06444	-0.0152	28.7644	-0.0235	55.775	-0.052	83.9144	-0.14
1.065	-0.0151	28.765	-0.0235	55.7756	-0.052	83.915	-0.14
1.06556	-0.0151	28.7656	-0.0235	55.7761	-0.052	83.9156	-0.14
1.06611	-0.0151	28.7661	-0.0235	55.7767	-0.052	83.9161	-0.14
1.06667	-0.0151	28.7667	-0.0235	55.7772	-0.052	83.9167	-0.14
1.06722	-0.0151	28.7672	-0.0235	55.7778	-0.052	83.9172	-0.14
1.06778	-0.0151	28.7678	-0.0235	55.7783	-0.052	83.9178	-0.14
1.06833	-0.0151	28.7683	-0.0235	55.7789	-0.052	83.9183	-0.14
1.06889	-0.0151	28.7689	-0.0235	55.7794	-0.052	83.9189	-0.14
1.06944	-0.0151	28.7694	-0.0235	55.78	-0.052	83.9194	-0.14
1.07	-0.0151	28.77	-0.0235	55.7806	-0.052	83.92	-0.14
1.07056	-0.0151	28.7706	-0.0235	55.7811	-0.052	83.9206	-0.14
1.07111	-0.0151	28.7711	-0.0235	55.7817	-0.052	83.9211	-0.14
1.07167	-0.0151	28.7717	-0.0235	55.7822	-0.052	83.9217	-0.14
1.07222	-0.0152	28.7722	-0.0235	55.7828	-0.052	83.9222	-0.14
1.07278	-0.0151	28.7728	-0.0235	55.7833	-0.052	83.9228	-0.14
1.07333	-0.0151	28.7733	-0.0235	55.7839	-0.052	83.9233	-0.14
1.07389	-0.0151	28.7739	-0.0235	55.7844	-0.052	83.9239	-0.14
1.07444	-0.0152	28.7744	-0.0235	55.785	-0.052	83.9244	-0.14
1.075	-0.0151	28.775	-0.0235	55.7856	-0.052	83.925	-0.14
1.07556	-0.0151	28.7756	-0.0235	55.7861	-0.052	83.9256	-0.14
1.07611	-0.0151	28.7761	-0.0235	55.7867	-0.052	83.9261	-0.14
1.07667	-0.0151	28.7767	-0.0235	55.7872	-0.052	83.9267	-0.14
1.07722	-0.0151	28.7772	-0.0235	55.7878	-0.052	83.9272	-0.14
1.07778	-0.0151	28.7778	-0.0235	55.7883	-0.052	83.9278	-0.14
1.07833	-0.0151	28.7783	-0.0235	55.7889	-0.052	83.9283	-0.14
1.07889	-0.0152	28.7789	-0.0235	55.7894	-0.052	83.9289	-0.14
1.07944	-0.0151	28.7794	-0.0235	55.79	-0.052	83.9294	-0.14
1.08	-0.0151	28.78	-0.0235	55.7906	-0.052	83.93	-0.14
1.08056	-0.0152	28.7806	-0.0235	55.7911	-0.052	83.9306	-0.14
1.08111	-0.0151	28.7811	-0.0235	55.7917	-0.052	83.9311	-0.14
1.08167	-0.0151	28.7817	-0.0235	55.7922	-0.052	83.9317	-0.14
1.08222	-0.0151	28.7822	-0.0235	55.7928	-0.052	83.9322	-0.14
1.08278	-0.0151	28.7828	-0.0235	55.7933	-0.052	83.9328	-0.14
1.08333	-0.0151	28.7833	-0.0235	55.7939	-0.052	83.9333	-0.14
1.08389	-0.0151	28.7839	-0.0235	55.7944	-0.052	83.9339	-0.14
1.08444	-0.0151	28.7844	-0.0235	55.795	-0.052	83.9344	-0.14
1.085	-0.0151	28.785	-0.0235	55.7956	-0.052	83.935	-0.14
1.08556	-0.0152	28.7856	-0.0235	55.7961	-0.052	83.9356	-0.14
1.08611	-0.0152	28.7861	-0.0235	55.7967	-0.052	83.9361	-0.14
1.08667	-0.0151	28.7867	-0.0235	55.7972	-0.052	83.9367	-0.14
1.08722	-0.0151	28.7872	-0.0235	55.7978	-0.052	83.9372	-0.14
1.08778	-0.0151	28.7878	-0.0235	55.7983	-0.052	83.9378	-0.14
1.08833	-0.0151	28.7883	-0.0235	55.7989	-0.052	83.9383	-0.14
1.08889	-0.0151	28.7889	-0.0235	55.7994	-0.052	83.9389	-0.14
1.08944	-0.0151	28.7894	-0.0235	55.8	-0.052	83.9394	-0.14
1.09	-0.0152	28.79	-0.0235	55.8006	-0.052	83.94	-0.14
1.09056	-0.0151	28.7906	-0.0235	55.8011	-0.052	83.9406	-0.14
1.09111	-0.0151	28.7911	-0.0235	55.8017	-0.052	83.9411	-0.14
1.09167	-0.0151	28.7917	-0.0235	55.8022	-0.052	83.9417	-0.14
1.09222	-0.0151	28.7922	-0.0235	55.8028	-0.052	83.9422	-0.14
1.09278	-0.0151	28.7928	-0.0235	55.8033	-0.052	83.9428	-0.14
1.09333	-0.0151	28.7933	-0.0235	55.8039	-0.052	83.9433	-0.14
1.09389	-0.0151	28.7939	-0.0235	55.8044	-0.052	83.9439	-0.14
1.09444	-0.0151	28.7944	-0.0235	55.805	-0.052	83.9444	-0.14
1.095	-0.0151	28.795	-0.0235	55.8056	-0.052	83.945	-0.14
1.09556	-0.0151	28.7956	-0.0235	55.8061	-0.052	83.9456	-0.14
1.09611	-0.0151	28.7961	-0.0235	55.8067	-0.052	83.9461	-0.14
1.09667	-0.0151	28.7967	-0.0235	55.8072	-0.052	83.9467	-0.14
1.09722	-0.0152	28.7972	-0.0235	55.8078	-0.052	83.9472	-0.14
1.09778	-0.0151	28.7978	-0.0235	55.8083	-0.052	83.9478	-0.14
1.09833	-0.0151	28.7983	-0.0235	55.8089	-0.052	83.9483	-0.14
1.09889	-0.0151	28.7989	-0.0235	55.8094	-0.052	83.9489	-0.14
1.09944	-0.0151	28.7994	-0.0235	55.81	-0.052	83.9494	-0.14
1.1	-0.0151	28.8	-0.0235	55.8106	-0.052	83.95	-0.14
1.10056	-0.0152	28.8006	-0.0235	55.8111	-0.052	83.9506	-0.14
1.10111	-0.0151	28.8011	-0.0235	55.8117	-0.052	83.9511	-0.14
1.10167	-0.0151	28.8017	-0.0235	55.8122	-0.052	83.9517	-0.14
1.10222	-0.0151	28.8022	-0.0235	55.8128	-0.052	83.9522	-0.14
1.10278	-0.0151	28.8028	-0.0235	55.8133	-0.052	83.9528	-0.14
1.10333	-0.0151	28.8033	-0.0235	55.8139	-0.052	83.9533	-0.14
1.10389	-0.0151	28.8039	-0.0235	55.8144	-0.052	83.9539	-0.14
1.10444	-0.0151	28.8044	-0.0235	55.815	-0.052	83.9544	-0.14
1.105	-0.0151	28.805	-0.0235	55.8156	-0.052	83.955	-0.14
1.10556	-0.0151	28.8056	-0.0235	55.8161	-0.052	83.9556	-0.14
1.10611	-0.0151	28.8061	-0.0235	55.8167	-0.052	83.9561	-0.14
1.10667	-0.0152	28.8067	-0.0235	55.8172	-0.052	83.9567	-0.14
1.10722	-0.0151	28.8072	-0.0235	55.8178	-0.052	83.9572	-0.14
1.10778	-0.0151	28.8078	-0.0235	55.8183	-0.052	83.9578	-0.14
1.10833	-0.0151	28.8083	-0.0235	55.8189	-0.052	83.9583	-0.139
1.10889	-0.0151	28.8089	-0.0235	55.8194	-0.052	83.9589	-0.14
1.10944	-0.0151	28.8094	-0.0235	55.82	-0.052	83.9594	-0.139
1.11	-0.0151	28.81	-0.0235	55.8206	-0.052	83.96	-0.139
1.11056	-0.0151	28.8106	-0.0235	55.8211	-0.052	83.9606	-0.139
[truncated: 48,001 more rows]

## Sheet: Fig. 4e
	0.5 M H2SO4						1,0 M PBS
Potetial (V vs RHE)	Initial	after CV-10000			Potetial (V vs RHE)	Initial	Potetial (V vs RHE)	after CV-10000
0.06	-0.33043	-0.26024			0.152	-2.75714	0.152	-7.9744
0.059	-0.706	-0.62177			0.151	-2.71571	0.151	-7.7252
0.058	-0.82857	-0.73942			0.15	-2.59286	0.15	-7.4186
0.057	-0.87443	-0.79221			0.149	-2.45429	0.149	-7.1008
0.056	-0.90429	-0.81937			0.148	-2.32143	0.148	-6.7998
0.055	-0.91886	-0.82422			0.147	-2.19714	0.147	-6.5128
0.054	-0.928	-0.8396			0.146	-2.07571	0.146	-6.2454
0.053	-0.93529	-0.84792			0.145	-1.96714	0.145	-5.9962
0.052	-0.93429	-0.84958			0.144	-1.86286	0.144	-5.7582
0.051	-0.941	-0.85221			0.143	-1.76857	0.143	-5.5342
0.05	-0.94414	-0.85346			0.142	-1.68286	0.142	-5.3256
0.049	-0.94286	-0.85803			0.141	-1.60571	0.141	-5.1268
0.048	-0.94186	-0.85263			0.14	-1.53571	0.14	-4.9406
0.047	-0.93757	-0.85318			0.139	-1.47143	0.139	-4.76
0.046	-0.93314	-0.85429			0.138	-1.41143	0.138	-4.5948
0.045	-0.93529	-0.85166			0.137	-1.35857	0.137	-4.438
0.044	-0.93857	-0.85596			0.136	-1.30857	0.136	-4.2882
0.043	-0.94229	-0.85499			0.135	-1.26429	0.135	-4.1552
0.042	-0.94443	-0.85194			0.134	-1.22286	0.134	-4.0222
0.041	-0.94571	-0.85554			0.133	-1.18571	0.133	-3.8948
0.04	-0.94586	-0.86136			0.132	-1.15286	0.132	-3.7744
0.039	-0.94843	-0.86469			0.131	-1.12143	0.131	-3.6624
0.038	-0.95	-0.87106			0.13	-1.09429	0.13	-3.5546
0.037	-0.95	-0.86663			0.129	-1.06857	0.129	-3.4566
0.036	-0.94643	-0.87231			0.128	-1.04571	0.128	-3.3586
0.035	-0.951	-0.88034			0.127	-1.02571	0.127	-3.2648
0.034	-0.95229	-0.8773			0.126	-1.00714	0.126	-3.1794
0.033	-0.96157	-0.8791			0.125	-0.98714	0.125	-3.0954
0.032	-0.958	-0.88436			0.124	-0.97143	0.124	-3.0184
0.031	-0.96257	-0.88478			0.123	-0.95571	0.123	-2.9372
0.03	-0.96829	-0.89143			0.122	-0.94286	0.122	-2.8686
0.029	-0.97571	-0.8978			0.121	-0.93	0.121	-2.8014
0.028	-0.99186	-0.91429			0.12	-0.91714	0.12	-2.7342
0.027	-0.99286	-0.91222			0.119	-0.90714	0.119	-2.6754
0.026	-1.00614	-0.91998			0.118	-0.89857	0.118	-2.6152
0.025	-1.01143	-0.93259			0.117	-0.88714	0.117	-2.555
0.024	-1.01986	-0.94159			0.116	-0.88	0.116	-2.5004
0.023	-1.03129	-0.95988			0.115	-0.87143	0.115	-2.4472
0.022	-1.04571	-0.97097			0.114	-0.86286	0.114	-2.394
0.021	-1.06214	-0.98039			0.113	-0.85714	0.113	-2.3492
0.02	-1.07314	-0.99536			0.112	-0.84857	0.112	-2.3016
0.019	-1.088	-1.00825			0.111	-0.84286	0.111	-2.2568
0.018	-1.104	-1.02099			0.11	-0.83714	0.11	-2.2176
0.017	-1.12414	-1.04524			0.109	-0.83143	0.109	-2.1784
0.016	-1.14057	-1.067			0.108	-0.82571	0.108	-2.1378
0.015	-1.17629	-1.09873			0.107	-0.82	0.107	-2.1
0.014	-1.19914	-1.12104			0.106	-0.81429	0.106	-2.0622
0.013	-1.21986	-1.13823			0.105	-0.80857	0.105	-2.023
0.012	-1.25371	-1.17661			0.104	-0.80286	0.104	-1.9866
0.011	-1.288	-1.20723			0.103	-0.79857	0.103	-1.9544
0.01	-1.319	-1.23439			0.102	-0.79286	0.102	-1.9222
0.009	-1.36057	-1.27236			0.101	-0.78571	0.101	-1.8886
0.008	-1.40986	-1.31837			0.1	-0.78	0.1	-1.8578
0.007	-1.44714	-1.35911			0.099	-0.77571	0.099	-1.8242
0.006	-1.5	-1.4065			0.098	-0.77	0.098	-1.792
0.005	-1.55	-1.44946			0.097	-0.76571	0.097	-1.7626
0.004	-1.60143	-1.50627			0.096	-0.76	0.096	-1.7304
0.003	-1.67	-1.57694			0.095	-0.75571	0.095	-1.701
0.002	-1.73429	-1.6393			0.094	-0.75	0.094	-1.673
0.001	-1.8	-1.71551			0.093	-0.74143	0.093	-1.6408
-1.04083e-17	-1.90571	-1.8624			0.092	-0.73857	0.092	-1.6128
-0.001	-2.17	-2.08134			0.091	-0.73143	0.091	-1.5876
-0.002	-2.52143	-2.34047			0.09	-0.72714	0.09	-1.561
-0.003	-2.81286	-2.61484			0.089	-0.72143	0.089	-1.5358
-0.004	-3.14	-2.95019			0.088	-0.71429	0.088	-1.5078
-0.005	-3.53143	-3.32433			0.087	-0.70857	0.087	-1.4826
-0.006	-4.00286	-3.75529			0.086	-0.70714	0.086	-1.456
-0.007	-4.55	-4.24444			0.085	-0.69857	0.085	-1.4308
-0.008	-5.17	-4.80704			0.084	-0.69429	0.084	-1.407
-0.009	-5.86143	-5.45279			0.083	-0.68714	0.083	-1.3832
-0.01	-6.63	-6.19691			0.082	-0.68	0.082	-1.3594
-0.011	-7.46571	-7.0034			0.081	-0.67571	0.081	-1.337
-0.012	-8.36286	-7.85561			0.08	-0.67	0.08	-1.3118
-0.013	-9.30857	-8.75079			0.079	-0.66571	0.079	-1.288
-0.014	-10.2843	-9.74711			0.078	-0.66143	0.078	-1.2656
-0.015	-11.3571	-10.8266			0.077	-0.65714	0.077	-1.2446
-0.016	-12.4986	-11.9185			0.076	-0.65286	0.076	-1.2236
-0.017	-13.6429	-13.0396			0.075	-0.64714	0.075	-1.2026
-0.018	-14.8143	-14.1759			0.074	-0.64143	0.074	-1.183
-0.019	-16.0143	-15.3121			0.073	-0.64	0.073	-1.1648
-0.02	-17.2286	-16.4623			0.072	-0.63286	0.072	-1.1452
-0.021	-18.4286	-17.5986			0.071	-0.63	0.071	-1.127
-0.022	-19.6571	-18.8041			0.07	-0.62857	0.07	-1.1088
-0.023	-21.2	-20.0236			0.069	-0.62286	0.069	-1.0906
-0.024	-22.9714	-21.2984			0.068	-0.62	0.068	-1.0752
-0.025	-24.5	-22.5733			0.067	-0.61714	0.067	-1.057
-0.026	-26	-23.8343			0.066	-0.61429	0.066	-1.0388
-0.027	-27.7429	-25.1507			0.065	-0.61143	0.065	-1.0248
-0.028	-29.2714	-26.5364			0.064	-0.60714	0.064	-1.0094
-0.029	-30.7143	-27.9083			0.063	-0.60571	0.063	-0.9968
-0.03	-31.9143	-29.3079			0.062	-0.60571	0.062	-0.9814
-0.031	-33.2	-30.6936			0.061	-0.6	0.061	-0.966
-0.032	-34.6571	-32.0377			0.06	-0.6	0.06	-0.9534
-0.033	-36.1571	-33.4373			0.059	-0.59714	0.059	-0.9422
-0.034	-37.7571	-34.823			0.058	-0.59714	0.058	-0.9296
-0.035	-39.1857	-36.2087			0.057	-0.59714	0.057	-0.9184
-0.036	-40.6714	-37.7053			0.056	-0.59429	0.056	-0.9044
-0.037	-42.1286	-39.1187			0.055	-0.59429	0.055	-0.896
-0.038	-43.5	-40.546			0.054	-0.59571	0.054	-0.8848
-0.039	-44.9429	-41.9594			0.053	-0.59429	0.053	-0.8736
-0.04	-46.4	-43.4144			0.052	-0.59571	0.052	-0.8666
-0.041	-47.8571	-44.9526			0.051	-0.59714	0.051	-0.8582
-0.042	-49.1714	-46.5877			0.05	-0.59857	0.05	-0.8512
-0.043	-50.7143	-48.1259			0.049	-0.60143	0.049	-0.8456
-0.044	-52.1	-49.5531			0.048	-0.60143	0.048	-0.8372
-0.045	-53.5857	-51.022			0.047	-0.60571	0.047	-0.8316
-0.046	-54.9	-52.4631			0.046	-0.60857	0.046	-0.8274
-0.047	-56.3571	-53.8904			0.045	-0.61	0.045	-0.8218
-0.048	-57.8857	-55.3731			0.044	-0.61571	0.044	-0.819
-0.049	-59.3571	-56.8281			0.043	-0.62143	0.043	-0.8176
-0.05	-60.7857	-58.2831			0.042	-0.62714	0.042	-0.8148
-0.051	-62.2	-59.6966			0.041	-0.63429	0.041	-0.8134
-0.052	-63.5857	-61.1239			0.04	-0.63857	0.04	-0.8134
-0.053	-65.0429	-62.5234			0.039	-0.64857	0.039	-0.8162
-0.054	-66.3857	-64.0061			0.038	-0.66	0.038	-0.8204
-0.055	-67.6857	-65.4473			0.037	-0.66571	0.037	-0.8204
-0.056	-69.1714	-66.8607			0.036	-0.67714	0.036	-0.8246
-0.057	-70.6286	-68.385			0.035	-0.68857	0.035	-0.8316
-0.058	-72.0143	-69.8539			0.034	-0.70143	0.034	-0.8372
-0.059	-73.5286	-71.295			0.033	-0.71571	0.033	-0.847
-0.06	-75.2286	-72.6669			0.032	-0.73	0.032	-0.854
-0.061	-76.6286	-74.0387			0.031	-0.74714	0.031	-0.8652
-0.062	-78.2429	-75.4937			0.03	-0.76571	0.03	-0.8778
-0.063	-79.6857	-76.824			0.029	-0.78286	0.029	-0.8904
-0.064	-80.7	-78.1404			0.028	-0.80429	0.028	-0.9072
-0.065	-81.8143	-79.4984			0.027	-0.82714	0.027	-0.924
-0.066	-83.1286	-80.801			0.026	-0.84857	0.026	-0.945
-0.067	-84.4429	-82.1174			0.025	-0.87429	0.025	-0.9674
-0.068	-85.9286	-83.42			0.024	-0.90286	0.024	-0.9912
-0.069	-87.4143	-84.6949			0.023	-0.93286	0.023	-1.0164
-0.07	-88.8286	-86.0806			0.022	-0.96857	0.022	-1.0444
-0.071	-90.1286	-87.3			0.021	-1.00429	0.021	-1.0752
-0.072	-91.5571	-88.5887			0.02	-1.04	0.02	-1.1088
-0.073	-92.9286	-89.9051			0.019	-1.08143	0.019	-1.1438
-0.074	-94.4143	-91.3047			0.018	-1.12143	0.018	-1.1816
-0.075	-95.8714	-92.5796			0.017	-1.16714	0.017	-1.2236
-0.076	-97.3857	-93.896			0.016	-1.21286	0.016	-1.267
-0.077	-98.7286	-95.1847			0.015	-1.26429	0.015	-1.3132
-0.078	-100.114	-96.6674			0.014	-1.32143	0.014	-1.3664
-0.079	-101.286	-97.9007			0.013	-1.37714	0.013	-1.4196
-0.08	-102.686	-99.2864			0.012	-1.44143	0.012	-1.477
-0.081	-104.029	-100.464			0.011	-1.50286	0.011	-1.54
-0.082	-105.457	-101.725			0.01	-1.57286	0.01	-1.603
-0.083	-106.886	-102.959			0.009	-1.64571	0.009	-1.673
-0.084	-108.371	-104.358			0.008	-1.72143	0.008	-1.7444
-0.085	-109.714	-105.55			0.007	-1.80714	0.007	-1.8256
-0.086	-111.071	-106.728			0.006	-1.89429	0.006	-1.9082
-0.087	-112.471	-108.058			0.005	-1.98429	0.005	-1.988
-0.088	-113.8	-109.139			0.004	-2.08	0.004	-2.079
-0.089	-115.214	-110.15			0.003	-2.17714	0.003	-2.17
-0.09	-116.614	-111.37			0.002	-2.28	0.002	-2.2666
-0.091	-117.986	-112.478			0.001	-2.4	0.001	-2.3758
-0.092	-119.314	-113.656			-1.73472e-18	-2.52714	-1.73472e-18	-2.4976
-0.093	-120.614	-115.236			-0.001	-2.66714	-0.001	-2.6334
-0.094	-122.071	-116.497			-0.002	-2.81	-0.002	-2.7748
-0.095	-123.486	-117.661			-0.003	-2.95857	-0.003	-2.9218
-0.096	-125.057	-118.88			-0.004	-3.12	-0.004	-3.08
-0.097	-126.471	-120.003			-0.005	-3.28714	-0.005	-3.2452
-0.098	-127.914	-121.292			-0.006	-3.46143	-0.006	-3.4188
-0.099	-129.214	-122.442			-0.007	-3.64714	-0.007	-3.6022
-0.1	-130.457	-123.592			-0.008	-3.83857	-0.008	-3.7912
-0.101	-131.871	-124.756			-0.009	-4.04429	-0.009	-3.99
-0.102	-133.543	-125.92			-0.01	-4.25857	-0.01	-4.2
-0.103	-135.029	-127.056			-0.011	-4.47571	-0.011	-4.4128
-0.104	-136.371	-128.303			-0.012	-4.71	-0.012	-4.6382
-0.105	-138	-129.495			-0.013	-4.95286	-0.013	-4.879
-0.106	-139.329	-130.548			-0.014	-5.24	-0.014	-5.1548
-0.107	-140.529	-131.781			-0.015	-5.49286	-0.015	-5.404
-0.108	-141.986	-133.084			-0.016	-5.77571	-0.016	-5.6798
-0.109	-143.571	-134.234			-0.017	-6.07571	-0.017	-5.9836
-0.11	-144.857	-135.398			-0.018	-6.39857	-0.018	-6.3
-0.111	-146.429	-136.645			-0.019	-6.72857	-0.019	-6.622
-0.112	-148	-137.754			-0.02	-7.07429	-0.02	-6.9622
-0.113	-149.143	-138.849			-0.021	-7.43286	-0.021	-7.3108
-0.114	-150.429	-140.096			-0.022	-7.80857	-0.022	-7.6664
-0.115	-151.857	-141.481			-0.023	-8.17571	-0.023	-8.0332
-0.116	-153.286	-142.59			-0.024	-8.55857	-0.024	-8.4126
-0.117	-154.571	-143.837			-0.025	-8.95143	-0.025	-8.7948
-0.118	-155.857	-144.807			-0.026	-9.34571	-0.026	-9.1784
-0.119	-157	-146.47			-0.027	-9.73714	-0.027	-9.569
-0.12	-157.857	-150.073			-0.028	-10.1371	-0.028	-9.9596
-0.121	-159.143	-151.597			-0.029	-10.5343	-0.029	-10.3684
-0.122	-160.286	-152.844			-0.03	-10.9429	-0.03	-10.7786
-0.123	-161.571	-153.953			-0.031	-11.3614	-0.031	-11.1902
-0.124	-162.714	-155.061			-0.032	-11.79	-0.032	-11.606
-0.125	-163.857	-156.17			-0.033	-12.2071	-0.033	-12.0232
-0.126	-165	-157.417			-0.034	-12.6286	-0.034	-12.446
-0.127	-166.286	-158.803			-0.035	-13.0571	-0.035	-12.866
-0.128	-166.857	-160.189			-0.036	-13.4857	-0.036	-13.286
-0.129	-168.143	-161.574			-0.037	-13.9143	-0.037	-13.72
-0.13	-169.286	-162.96			-0.038	-14.3714	-0.038	-14.154
-0.131	-170.429	-164.623			-0.039	-14.8	-0.039	-14.574
-0.132	-171.571	-166.701			-0.04	-15.2429	-0.04	-15.008
-0.133	-172.714	-172.799			-0.041	-15.6857	-0.041	-15.442
-0.134	-174.143	-175.709			-0.042	-16.1286	-0.042	-15.876
-0.135	-175.143	-176.956			-0.043	-16.5571	-0.043	-16.296
-0.136	-176.571	-178.341			-0.044	-17	-0.044	-16.73
-0.137	-177.857	-179.589			-0.045	-17.4429	-0.045	-17.178
-0.138	-179.286	-180.697			-0.046	-17.9	-0.046	-17.626
-0.139	-180.714	-182.221			-0.047	-18.3429	-0.047	-18.06
-0.14	-182.857	-183.469			-0.048	-18.7857	-0.048	-18.508
-0.141	-184.857	-184.161			-0.049	-19.2143	-0.049	-18.956
-0.142	-190.714	-185.131			-0.05	-19.6714	-0.05	-19.404
-0.143	-192.857	-186.24			-0.051	-20.1286	-0.051	-19.838
-0.144	-194	-187.21			-0.052	-20.5857	-0.052	-20.3
-0.145	-195.143	-188.041			-0.053	-21.0429	-0.053	-20.734
-0.146	-196	-188.734			-0.054	-21.5143	-0.054	-21.182
-0.147	-197.143	-189.843			-0.055	-21.9571	-0.055	-21.616
-0.148	-198	-190.674			-0.056	-22.4143	-0.056	-22.078
-0.149	-198.714	-191.229			-0.057	-22.8857	-0.057	-22.54
-0.15	-200	-191.921			-0.058	-23.3429	-0.058	-22.988
-0.151	-200.857	-193.169			-0.059	-23.8	-0.059	-23.422
-0.152	-201.857	-193.861			-0.06	-24.2571	-0.06	-23.87
-0.153	-202	-194.693			-0.061	-24.7143	-0.061	-24.318
-0.154	-203.714	-195.801			-0.062	-25.1571	-0.062	-24.752
-0.155	-205	-196.494			-0.063	-25.6143	-0.063	-25.2
-0.156	-205.571	-197.326			-0.064	-26.0714	-0.064	-25.648
-0.157	-205.429	-198.296			-0.065	-26.5286	-0.065	-26.11
-0.158	-206.857	-199.266			-0.066	-26.9857	-0.066	-26.558
-0.159	-208.429	-200.236			-0.067	-27.4429	-0.067	-27.02
					-0.068	-27.9	-0.068	-27.468
					-0.069	-28.3571	-0.069	-27.93
					-0.07	-28.8143	-0.07	-28.378
					-0.071	-29.2714	-0.071	-28.896
					-0.072	-29.7286	-0.072	-29.358
					-0.073	-30.1714	-0.073	-29.806
					-0.074	-30.6429	-0.074	-30.24
					-0.075	-31.0857	-0.075	-30.688
					-0.076	-31.5429	-0.076	-31.15
					-0.077	-32.0143	-0.077	-31.598
					-0.078	-32.4714	-0.078	-32.06
					-0.079	-32.9429	-0.079	-32.494
					-0.08	-33.4	-0.08	-32.956
					-0.081	-33.8714	-0.081	-33.404
					-0.082	-34.3286	-0.082	-33.852
					-0.083	-34.7857	-0.083	-34.3
					-0.084	-35.2429	-0.084	-34.762
					-0.085	-35.7143	-0.085	-35.21
					-0.086	-36.1571	-0.086	-35.644
					-0.087	-36.6143	-0.087	-36.106
					-0.088	-37.0571	-0.088	-36.54
					-0.089	-37.5143	-0.089	-36.988
					-0.09	-37.9857	-0.09	-37.45
					-0.091	-38.4429	-0.091	-37.884
					-0.092	-38.9	-0.092	-38.346
					-0.093	-39.3571	-0.093	-38.78
					-0.094	-39.8143	-0.094	-39.256
					-0.095	-40.2571	-0.095	-39.704
					-0.096	-40.7143	-0.096	-40.152
					-0.097	-41.1714	-0.097	-40.614
					-0.098	-41.6143	-0.098	-41.048
					-0.099	-42.0714	-0.099	-41.482
					-0.1	-42.5429	-0.1	-41.944
					-0.101	-43	-0.101	-42.392
					-0.102	-43.4571	-0.102	-42.84
					-0.103	-43.9	-0.103	-43.274
					-0.104	-44.3571	-0.104	-43.722
					-0.105	-44.8143	-0.105	-44.184
					-0.106	-45.2857	-0.106	-44.632
					-0.107	-45.7286	-0.107	-45.08
					-0.108	-46.1857	-0.108	-45.528
					-0.109	-46.6429	-0.109	-45.976
					-0.11	-47.0857	-0.11	-46.424
					-0.111	-47.5429	-0.111	-46.872
					-0.112	-48.0143	-0.112	-47.32
					-0.113	-48.4714	-0.113	-47.754
					-0.114	-48.9143	-0.114	-48.216
					-0.115	-49.3714	-0.115	-48.664
					-0.116	-49.8571	-0.116	-49.126
					-0.117	-50.3	-0.117	-49.574
					-0.118	-50.7571	-0.118	-50.022
					-0.119	-51.2143	-0.119	-50.47
					-0.12	-51.6571	-0.12	-50.904
					-0.121	-52.1143	-0.121	-51.352
					-0.122	-52.5571	-0.122	-51.8
					-0.123	-53	-0.123	-52.234
					-0.124	-53.4429	-0.124	-52.682
					-0.125	-53.9143	-0.125	-53.13
					-0.126	-54.3571	-0.126	-53.578
					-0.127	-54.8143	-0.127	-54.026
					-0.128	-55.2429	-0.128	-54.488
					-0.129	-55.7	-0.129	-54.936
					-0.13	-56.1714	-0.13	-55.37
					-0.131	-56.6286	-0.131	-55.818
					-0.132	-57.0857	-0.132	-56.266
					-0.133	-57.5286	-0.133	-56.714
					-0.134	-57.9857	-0.134	-57.162
					-0.135	-58.4286	-0.135	-57.61
					-0.136	-58.8857	-0.136	-58.03
					-0.137	-59.3143	-0.137	-58.478
					-0.138	-59.7714	-0.138	-58.94
					-0.139	-60.2286	-0.139	-59.402
					-0.14	-60.6714	-0.14	-59.85
					-0.141	-61.1143	-0.141	-60.284
					-0.142	-61.5714	-0.142	-60.732
					-0.143	-62.0143	-0.143	-61.166
					-0.144	-62.4571	-0.144	-61.614
					-0.145	-62.9143	-0.145	-62.048
					-0.146	-63.3714	-0.146	-62.482
					-0.147	-63.8143	-0.147	-62.916
					-0.148	-64.2429	-0.148	-63.364
					-0.149	-64.7	-0.149	-63.798
					-0.15	-65.1286	-0.15	-64.246
					-0.151	-65.5857	-0.151	-64.694
					-0.152	-66.0286	-0.152	-65.128
					-0.153	-66.4714	-0.153	-65.576
					-0.154	-66.9143	-0.154	-66.024
					-0.155	-67.3857	-0.155	-66.458
					-0.156	-67.8286	-0.156	-66.906
					-0.157	-68.2714	-0.157	-67.326
					-0.158	-68.7	-0.158	-67.774
					-0.159	-69.1714	-0.159	-68.18
					-0.16	-69.6	-0.16	-68.6
					-0.161	-70.0143	-0.161	-69.034
					-0.162	-70.4286	-0.162	-69.482
					-0.163	-70.8571	-0.163	-69.916
					-0.164	-71.3429	-0.164	-70.336
					-0.165	-71.7857	-0.165	-70.77
					-0.166	-72.2429	-0.166	-71.204
					-0.167	-72.6857	-0.167	-71.652
					-0.168	-73.1286	-0.168	-72.086
					-0.169	-73.5714	-0.169	-72.492
					-0.17	-74	-0.17	-72.94
					-0.171	-74.4429	-0.171	-73.36
					-0.172	-74.8857	-0.172	-73.794
					-0.173	-75.3143	-0.173	-74.2
					-0.174	-75.7571	-0.174	-74.648
					-0.175	-76.1857	-0.175	-75.11
					-0.176	-76.6	-0.176	-75.544
					-0.177	-77.0143	-0.177	-75.95
					-0.178	-77.5143	-0.178	-76.384
					-0.179	-77.9571	-0.179	-76.804
					-0.18	-78.3857	-0.18	-77.224
					-0.181	-78.8286	-0.181	-77.672
					-0.182	-79.2286	-0.182	-78.092
					-0.183	-79.6857	-0.183	-78.526
					-0.184	-80.1286	-0.184	-78.946
					-0.185	-80.5571	-0.185	-79.394
					-0.186	-81	-0.186	-79.814
					-0.187	-81.4286	-0.187	-80.234
					-0.188	-81.8714	-0.188	-80.64
					-0.189	-82.3	-0.189	-81.046
					-0.19	-82.7286	-0.19	-81.48
					-0.191	-83.1429	-0.191	-81.9
					-0.192	-83.5714	-0.192	-82.348
					-0.193	-84	-0.193	-82.782
					-0.194	-84.4286	-0.194	-83.202
					-0.195	-84.8571	-0.195	-83.594
					-0.196	-85.3143	-0.196	-84.028
					-0.197	-85.7571	-0.197	-84.448
					-0.198	-86.1714	-0.198	-84.854
					-0.199	-86.6	-0.199	-85.288
					-0.2	-87	-0.2	-85.708
					-0.201	-87.4286	-0.201	-86.128
					-0.202	-87.8571	-0.202	-86.548
					-0.203	-88.2714	-0.203	-86.954
					-0.204	-88.7	-0.204	-87.346
					-0.205	-89.1571	-0.205	-87.794
					-0.206	-89.5714	-0.206	-88.228
					-0.207	-90.0286	-0.207	-88.634
					-0.208	-90.4429	-0.208	-89.068
					-0.209	-90.8714	-0.209	-89.516
					-0.21	-91.3	-0.21	-89.964
					-0.211	-91.7	-0.211	-90.37
					-0.212	-92.1143	-0.212	-90.776
					-0.213	-92.5286	-0.213	-91.182
					-0.214	-92.9714	-0.214	-91.588
					-0.215	-93.4	-0.215	-92.022
					-0.216	-93.8286	-0.216	-92.456
					-0.217	-94.2571	-0.217	-92.876
					-0.218	-94.6571	-0.218	-93.254
					-0.219	-95.0714	-0.219	-93.674
					-0.22	-95.5429	-0.22	-94.094
					-0.221	-95.9857	-0.221	-94.514
					-0.222	-96.3571	-0.222	-94.934
					-0.223	-96.7714	-0.223	-95.368
					-0.224	-97.2143	-0.224	-95.76
					-0.225	-97.6714	-0.225	-96.18
					-0.226	-98.0857	-0.226	-96.572
					-0.227	-98.5	-0.227	-96.978
					-0.228	-98.8857	-0.228	-97.398
					-0.229	-99.3143	-0.229	-97.79
					-0.23	-99.7286	-0.23	-98.196
					-0.231	-100.143	-0.231	-98.602
					-0.232	-100.543	-0.232	-99.008
					-0.233	-100.957	-0.233	-99.428
					-0.234	-101.4	-0.234	-99.806
					-0.235	-101.786	-0.235	-100.212
					-0.236	-102.186	-0.236	-100.632
					-0.237	-102.6	-0.237	-101.038
					-0.238	-103.029	-0.238	-101.444
					-0.239	-103.429	-0.239	-101.864
					-0.24	-103.829	-0.24	-102.242
					-0.241	-104.257	-0.241	-102.676
					-0.242	-104.671	-0.242	-103.068
					-0.243	-105.071	-0.243	-103.502
					-0.244	-105.457	-0.244	-103.908
					-0.245	-105.843	-0.245	-104.286
					-0.246	-106.271	-0.246	-104.65
					-0.247	-106.686	-0.247	-105.056
					-0.248	-107.086	-0.248	-105.448
					-0.249	-107.457	-0.249	-105.924
					-0.25	-107.871	-0.25	-106.33
					-0.251	-108.3	-0.251	-106.694
					-0.252	-108.7	-0.252	-107.114
					-0.253	-109.057	-0.253	-107.492
					-0.254	-109.471	-0.254	-107.884
					-0.255	-109.871	-0.255	-108.262
					-0.256	-110.271	-0.256	-108.612
					-0.257	-110.657	-0.257	-109.06
					-0.258	-111.086	-0.258	-109.536
					-0.259	-111.443	-0.259	-109.9
					-0.26	-111.814	-0.26	-110.362
					-0.261	-112.229	-0.261	-110.824
					-0.262	-112.671	-0.262	-111.202
					-0.263	-113.114	-0.263	-111.608
					-0.264	-113.443	-0.264	-112.21
					-0.265	-113.843	-0.265	-112.686
					-0.266	-114.286	-0.266	-113.05
					-0.267	-114.657	-0.267	-113.456
					-0.268	-115.057	-0.268	-113.848
					-0.269	-115.471	-0.269	-114.226
					-0.27	-115.886	-0.27	-114.59
					-0.271	-116.286	-0.271	-114.968
					-0.272	-116.629	-0.272	-115.332
					-0.273	-117.029	-0.273	-115.738
					-0.274	-117.443	-0.274	-116.144
					-0.275	-117.829	-0.275	-116.522
					-0.276	-118.243	-0.276	-116.886
					-0.277	-118.6	-0.277	-117.278
					-0.278	-119	-0.278	-117.698
					-0.279	-119.386	-0.279	-118.006
					-0.28	-119.743	-0.28	-118.356
					-0.281	-120.143	-0.281	-118.776
					-0.282	-120.571	-0.282	-119.154
					-0.283	-120.971	-0.283	-119.56
					-0.284	-121.329	-0.284	-119.924
					-0.285	-121.671	-0.285	-120.26
					-0.286	-122.043	-0.286	-120.652
					-0.287	-122.414	-0.287	-121.072
					-0.288	-122.771	-0.288	-121.38
					-0.289	-123.143	-0.289	-121.814
					-0.29	-123.557	-0.29	-122.234
					-0.291	-123.971	-0.291	-122.64
					-0.292	-124.329	-0.292	-123.032
					-0.293	-124.671	-0.293	-123.424
					-0.294	-125.057	-0.294	-123.76
					-0.295	-125.486	-0.295	-124.082
					-0.296	-125.871	-0.296	-124.488
					-0.297	-126.243	-0.297	-124.964
					-0.298	-126.629	-0.298	-125.314
					-0.299	-127.014	-0.299	-125.65
					-0.3	-127.386	-0.3	-125.986
					-0.301	-127.743	-0.301	-126.364
					-0.302	-128.1	-0.302	-126.756
					-0.303	-128.443	-0.303	-127.134
					-0.304	-128.771	-0.304	-127.414
					-0.305	-129.1	-0.305	-127.764
					-0.306	-129.457	-0.306	-128.1
					-0.307	-129.914	-0.307	-128.492
					-0.308	-130.257	-0.308	-128.786
					-0.309	-130.614	-0.309	-129.192
					-0.31	-130.986	-0.31	-129.668
					-0.311	-131.371	-0.311	-130.088
					-0.312	-131.7	-0.312	-130.466
					-0.313	-132.043	-0.313	-130.83
					-0.314	-132.457	-0.314	-131.166
					-0.315	-132.729	-0.315	-131.53
					-0.316	-133.086	-0.316	-131.88
					-0.317	-133.471	-0.317	-132.202
					-0.318	-133.843	-0.318	-132.496
					-0.319	-134.143	-0.319	-132.846
					-0.32	-134.429	-0.32	-133.168
					-0.321	-134.843	-0.321	-133.518
					-0.322	-135.286	-0.322	-133.84
					-0.323	-135.586	-0.323	-134.232
					-0.324	-135.871	-0.324	-134.638
					-0.325	-136.3	-0.325	-135.002
					-0.326	-136.743	-0.326	-135.352
					-0.327	-137.057	-0.327	-135.716
					-0.328	-137.357	-0.328	-136.066
					-0.329	-137.714	-0.329	-136.346
					-0.33	-138.071	-0.33	-136.766
					-0.331	-138.357	-0.331	-137.144
					-0.332	-138.757	-0.332	-137.494
					-0.333	-139.086	-0.333	-137.83
					-0.334	-139.529	-0.334	-138.138
					-0.335	-139.957	-0.335	-138.474
					-0.336	-140.243	-0.336	-138.754
					-0.337	-140.543	-0.337	-139.034
					-0.338	-140.914	-0.338	-139.594
					-0.339	-141.157	-0.339	-140.014
					-0.34	-141.586	-0.34	-140.294
					-0.341	-141.871	-0.341	-140.574
					-0.342	-142.3	-0.342	-140.994
					-0.343	-142.443	-0.343	-141.694
					-0.344	-142.871	-0.344	-142.814
					-0.345	-143.157	-0.345	-143.374
					-0.346	-143.443	-0.346	-143.514
					-0.347	-143.871	-0.347	-143.934
					-0.348	-144.157	-0.348	-144.214
					-0.349	-144.443	-0.349	-144.494
					-0.35	-144.871	-0.35	-144.914
					-0.351	-145.3	-0.351	-145.194
					-0.352	-145.443	-0.352	-145.474
					-0.353	-145.729	-0.353	-145.894
					-0.354	-146.157	-0.354	-146.314
					-0.355	-146.443	-0.355	-146.594
					-0.356	-146.871	-0.356	-146.874
					-0.357	-147.014	-0.357	-147.154
					-0.358	-147.443	-0.358	-147.434
					-0.359	-147.729	-0.359	-147.714
					-0.36	-148.014	-0.36	-147.994
					-0.361	-148.3	-0.361	-148.274
					-0.362	-148.729	-0.362	-148.554
					-0.363	-149.157	-0.363	-148.834
					-0.364	-149.586	-0.364	-149.114
					-0.365	-149.871	-0.365	-149.394
					-0.366	-150.014	-0.366	-149.674
					-0.367	-150.443	-0.367	-149.814
					-0.368	-150.729	-0.368	-150.234
					-0.369	-150.729	-0.369	-150.514
					-0.37	-151.014	-0.37	-150.794
					-0.371	-151.443	-0.371	-151.074
					-0.372	-151.586	-0.372	-151.354
					-0.373	-152.014	-0.373	-151.774
					-0.374	-152.443	-0.374	-152.054
					-0.375	-152.586	-0.375	-152.334
					-0.376	-152.729	-0.376	-152.474
					-0.377	-153.157	-0.377	-152.754
					-0.378	-153.443	-0.378	-153.034
					-0.379	-153.729	-0.379	-153.454
					-0.38	-154.157	-0.38	-153.734
					-0.381	-154.443	-0.381	-154.014
					-0.382	-154.871	-0.382	-154.434
					-0.383	-155.157	-0.383	-154.714
					-0.384	-155.3	-0.384	-154.994
					-0.385	-155.443	-0.385	-155.274
					-0.386	-155.871	-0.386	-155.554
					-0.387	-156.3	-0.387	-155.834
					-0.388	-156.586	-0.388	-155.974
					-0.389	-156.871	-0.389	-156.254
					-0.39	-157.014	-0.39	-156.534
					-0.391	-157.3	-0.391	-157.094
					-0.392	-157.729	-0.392	-157.234
					-0.393	-158.014	-0.393	-157.514
					-0.394	-158.3	-0.394	-157.794
					-0.395	-158.729	-0.395	-158.074
					-0.396	-159.014	-0.396	-158.214
					-0.397	-159.3	-0.397	-158.494

[truncated: 35 more sheets: Fig. 4f, Fig. S3c, Fig. S3d, Fig. S4, Fig. S8a, Fig. S8b, Fig. S8c, Fig. S8d, Fig. S8e, Fig. S9h, Fig. S11e, Fig. S13, Fig. S14e, Fig. S15d, Fig. S16c, Fig. S17 d-f, Fig. S18d, e, Fig. S19d, e, Fig. S20a, Fig. S20b …]
